# Supplementary material for: QTL analyses for tolerance to abiotic stresses in a common bean (Phaseolus vulgaris L.) population
Source: PLoS One. 2018 Aug 29;13(8):e0202342. doi: 10.1371/journal.pone.0202342 (PMC6114847; doi:10.1371/journal.pone.0202342)
Supplement: S2 Table — Only significant correlations are shown, with significance levels of * = p < 0.05, ** = p < 0.01, *** = p < 0.001. Significant positive correlations depicted in blue, negative correlations in red. Correlations within the same trial data set are boxed in red. (XLSX) [file pone.0202342.s004.xlsx]

## Sheet: caption
S2 Table. Pearson correlations between phenotypic trait data sets.
Only significant correlations are shown, with significance levels of * = p< 0.05, ** = p < 0.01, *** = p < 0.001.
Significant positive correlations depicted in blue, negative correlations in red. Correlations within the same trial data set are boxed in red.

## Sheet: correlations
	Yield components
Variables	Yd_Dar97_HP	Yd_Dar98_HP	Yd_Dar98_LP	Yd_Pop99_LP	Yd_Pop99_HP	Yd_Pop05_HP	Yd_Pal00_I	Yd_Pal00_D	Yd_Pal02_I	Yd_Pal02_D	Yd_Qui02a_MAl_LP	Yd_Qui02b_MAl_MP	Yd_Qui03a_HAl_MP	Yd_Qui03b_HAl_MP	Yd_Qui03b_HAl_HP	Yd_all	Yd_Dar	Yd_Pop	Yd_Pal	Yd_Qui	%YdL_D	%YdL_LP	100SdW_Pop99_HP	100SdW_Pop99_LP	100SdW_Pop05_HP	100SdW_Pal00_I	100SdW_Pal00_D	100SdW_Pal02_I	100SdW_Pal02_D	100SdW_Qui02a_MAl_LP	100SdW_Qui02b_MAl_MP	100SdW_Qui03a_HAl_MP	100SdW_Qui03b_HAl_MP	100SdW_Qui03b_HAl_HP	100SdW_all	100SdW_Pop	100SdW_Pal	100SdW_Qui	%100SdWL_D	%100SdWL_LP	PNo_Pop05_HP	PNo_Pal02_I	PNo_Pal02_D	PNo_Qui02b_MAl_MP	PNo_Qui03a_HAl_MP	PNo_Qui03b_HAl_MP	PNo_Qui03b_HAl_HP	SdNo_Pop05_HP	SdNo_Pal02_I
Yd_Dar97_HP		0.58***	ns	0.31**	0.22*	ns	0.20*	ns	0.24*	ns	ns	ns	ns	ns	ns	0.60***	0.76***	0.25*	0.22*	ns	ns	ns	ns	ns	ns	ns	ns	ns	ns	ns	-0.25*	ns	ns	ns	ns	ns	ns	ns	ns	ns	ns	ns	ns	ns	ns	ns	ns	0.22*	0.20*
Yd_Dar98_HP	0.58***		0.37***	0.27**	0.24*	ns	0.29**	0.24*	ns	ns	ns	ns	ns	ns	ns	0.75***	0.92***	0.25*	0.31**	ns	ns	ns	ns	ns	ns	ns	ns	ns	ns	ns	ns	ns	ns	ns	ns	ns	ns	ns	ns	ns	ns	0.24*	ns	ns	ns	ns	ns	ns	0.28**
Yd_Dar98_LP	ns	0.37***		0.27**	0.40***	ns	0.33***	ns	ns	ns	ns	ns	ns	ns	ns	0.41***	0.56***	0.27**	ns	ns	ns	ns	0.32**	0.29**	ns	0.26**	ns	ns	ns	0.27**	ns	ns	ns	0.33***	ns	0.23*	ns	0.23*	ns	ns	ns	ns	ns	ns	ns	ns	ns	ns	ns
Yd_Pop99_LP	0.31**	0.27**	0.27**		0.44***	ns	ns	ns	ns	ns	ns	ns	ns	ns	0.26**	0.47***	0.35***	0.44***	ns	0.21*	ns	-0.20*	0.31**	0.50***	ns	ns	ns	ns	ns	0.25*	ns	ns	ns	0.23*	0.21*	0.32**	ns	ns	0.28**	ns	ns	ns	ns	ns	ns	ns	ns	ns	ns
Yd_Pop99_HP	0.22*	0.24*	0.40***	0.44***		0.31**	ns	ns	ns	ns	ns	ns	ns	ns	0.20*	0.42***	0.34***	0.56***	ns	ns	ns	ns	0.48***	0.24*	ns	ns	ns	ns	ns	ns	ns	ns	ns	0.25*	ns	0.30**	ns	ns	ns	ns	ns	ns	ns	ns	ns	ns	ns	ns	ns
Yd_Pop05_HP	ns	ns	ns	ns	0.31**		0.31**	ns	ns	ns	ns	ns	ns	ns	ns	0.51***	0.20*	0.93***	ns	ns	0.24*	ns	0.24*	0.22*	0.32**	ns	ns	ns	ns	ns	ns	ns	ns	ns	ns	0.30**	ns	ns	ns	ns	0.57***	ns	ns	ns	ns	ns	ns	0.63***	ns
Yd_Pal00_I	0.20*	0.29**	0.33***	ns	ns	0.31**		ns	ns	ns	0.21*	ns	ns	ns	ns	0.50***	0.34***	0.34***	0.43***	0.20*	0.45***	ns	ns	0.25*	ns	0.30**	ns	ns	ns	0.20*	ns	ns	ns	ns	ns	0.20*	ns	ns	0.21*	0.32**	0.30**	ns	ns	ns	ns	ns	ns	0.29**	ns
Yd_Pal00_D	ns	0.24*	ns	ns	ns	ns	ns		0.44***	0.47***	ns	ns	ns	ns	ns	0.37***	ns	ns	0.73***	ns	-0.70***	ns	ns	ns	ns	ns	0.30**	ns	0.22*	ns	ns	ns	ns	ns	ns	ns	0.20*	ns	-0.33***	ns	ns	ns	ns	ns	ns	ns	ns	ns	0.41***
Yd_Pal02_I	0.24*	ns	ns	ns	ns	ns	ns	0.44***		0.65***	ns	0.20*	ns	0.38***	ns	0.45***	ns	ns	0.82***	0.36***	ns	ns	ns	0.24*	0.29**	ns	0.38***	0.58***	0.30**	0.25*	ns	0.21*	0.33***	ns	0.32**	0.23*	0.41***	0.26**	ns	ns	ns	ns	ns	ns	ns	0.24*	ns	ns	0.51***
Yd_Pal02_D	ns	ns	ns	ns	ns	ns	ns	0.47***	0.65***		ns	ns	ns	ns	ns	0.26**	ns	ns	0.74***	ns	-0.39***	ns	ns	ns	ns	ns	0.39***	0.32**	0.40***	ns	ns	ns	ns	ns	0.19*	ns	0.37***	ns	-0.28**	ns	ns	ns	0.22*	ns	ns	ns	ns	ns	0.43***
Yd_Qui02a_MAl_LP	ns	ns	ns	ns	ns	ns	0.21*	ns	ns	ns		ns	ns	ns	0.21*	0.26**	ns	ns	ns	0.55***	ns	ns	ns	ns	ns	ns	ns	ns	ns	ns	ns	ns	ns	ns	ns	ns	ns	ns	ns	ns	ns	ns	ns	ns	ns	ns	ns	ns	0.21*
Yd_Qui02b_MAl_MP	ns	ns	ns	ns	ns	ns	ns	ns	0.20*	ns	ns		0.36***	ns	ns	0.23*	ns	ns	ns	0.44***	ns	-0.28**	ns	ns	ns	ns	ns	ns	ns	ns	ns	ns	ns	ns	ns	ns	ns	ns	ns	ns	ns	ns	0.23*	0.71***	0.26**	ns	ns	ns	ns
Yd_Qui03a_HAl_MP	ns	ns	ns	ns	ns	ns	ns	ns	ns	ns	ns	0.36***		ns	ns	0.24*	ns	ns	ns	0.51***	ns	ns	ns	ns	ns	ns	ns	ns	ns	ns	ns	ns	ns	ns	ns	ns	ns	ns	ns	ns	ns	ns	ns	0.29**	0.50***	ns	ns	ns	ns
Yd_Qui03b_HAl_MP	ns	ns	ns	ns	ns	ns	ns	ns	0.38***	ns	ns	ns	ns		ns	0.38***	ns	ns	0.29**	0.60***	ns	ns	0.20*	ns	0.33***	ns	0.24*	0.29**	ns	ns	ns	ns	0.39***	ns	0.25*	0.28**	0.23*	0.20*	ns	ns	ns	ns	ns	ns	ns	0.52***	0.31**	ns	0.29**
Yd_Qui03b_HAl_HP	ns	ns	ns	0.26**	0.20*	ns	ns	ns	ns	ns	0.21*	ns	ns	ns		0.25*	ns	ns	0.21*	0.40***	ns	ns	ns	ns	ns	ns	ns	ns	ns	ns	ns	ns	ns	ns	ns	ns	ns	ns	ns	ns	ns	ns	ns	ns	ns	ns	0.44***	ns	0.22*
Yd_all	0.60***	0.75***	0.41***	0.47***	0.42***	0.51***	0.50***	0.37***	0.45***	0.26**	0.26**	0.23*	0.24*	0.38***	0.25*		0.79***	0.62***	0.59***	0.54***	ns	ns	0.24*	0.33***	0.24*	ns	ns	ns	ns	0.20*	ns	ns	ns	ns	ns	0.31**	ns	ns	ns	ns	0.23*	0.21*	ns	ns	ns	0.32**	ns	0.36***	0.35***
Yd_Dar	0.76***	0.92***	0.56***	0.35***	0.34***	0.20*	0.34***	ns	ns	ns	ns	ns	ns	ns	ns	0.79***		0.32**	0.27**	ns	ns	ns	ns	0.20*	ns	ns	ns	ns	ns	ns	ns	ns	ns	ns	ns	ns	ns	ns	ns	ns	ns	0.23*	ns	ns	ns	ns	ns	ns	0.21*
Yd_Pop	0.25*	0.25*	0.27**	0.44***	0.56***	0.93***	0.34***	ns	ns	ns	ns	ns	ns	ns	ns	0.62***	0.32**		ns	0.20*	0.24*	ns	0.36***	0.35***	0.31**	ns	ns	ns	ns	ns	ns	ns	ns	ns	ns	0.39***	ns	ns	0.23*	ns	0.54***	ns	ns	ns	ns	ns	ns	0.60***	ns
Yd_Pal	0.22*	0.31**	ns	ns	ns	ns	0.43***	0.73***	0.82***	0.74***	ns	ns	ns	0.29**	0.21*	0.59***	0.27**	ns		0.33***	ns	ns	ns	ns	0.25*	ns	0.39***	0.36***	0.30**	0.27**	ns	0.20*	ns	ns	0.26**	ns	0.36***	0.20*	ns	ns	ns	ns	ns	ns	ns	0.23*	ns	ns	0.53***
Yd_Qui	ns	ns	ns	0.21*	ns	ns	0.20*	ns	0.36***	ns	0.55***	0.44***	0.51***	0.60***	0.40***	0.54***	ns	0.20*	0.33***		ns	ns	ns	ns	ns	ns	ns	ns	ns	ns	ns	ns	0.25*	ns	ns	ns	ns	ns	ns	ns	ns	ns	ns	0.23*	0.23*	0.40***	0.34***	ns	0.33***
%YdL_D	ns	ns	ns	ns	ns	0.24*	0.45***	-0.70***	ns	-0.39***	ns	ns	ns	ns	ns	ns	ns	0.24*	ns	ns		ns	0.25*	0.33***	ns	ns	ns	ns	ns	ns	ns	ns	ns	ns	ns	0.26**	ns	ns	0.47***	ns	ns	ns	-0.20*	-0.20*	ns	ns	ns	ns	ns
%YdL_LP	ns	ns	ns	-0.20*	ns	ns	ns	ns	ns	ns	ns	-0.28**	ns	ns	ns	ns	ns	ns	ns	ns	ns		ns	ns	ns	ns	ns	ns	ns	ns	ns	ns	ns	ns	ns	ns	ns	ns	ns	ns	ns	ns	-0.34***	-0.26**	ns	ns	ns	ns	ns
100SdW_Pop99_HP	ns	ns	0.32**	0.31**	0.48***	0.24*	ns	ns	ns	ns	ns	ns	ns	0.20*	ns	0.24*	ns	0.36***	ns	ns	0.25*	ns		0.74***	0.55***	0.58***	0.40***	0.44***	0.47***	0.57***	0.44***	0.60***	0.57***	0.55***	0.72***	0.86***	0.54***	0.65***	ns	ns	ns	ns	ns	ns	ns	ns	ns	ns	ns
100SdW_Pop99_LP	ns	ns	0.29**	0.50***	0.24*	0.22*	0.25*	ns	0.24*	ns	ns	ns	ns	ns	ns	0.33***	0.20*	0.35***	ns	ns	0.33***	ns	0.74***		0.59***	0.62***	0.43***	0.56***	0.44***	0.69***	0.52***	0.53***	0.53***	0.54***	0.75***	0.88***	0.59***	0.67***	ns	ns	ns	ns	ns	ns	-0.22*	ns	ns	ns	ns
100SdW_Pop05_HP	ns	ns	ns	ns	ns	0.32**	ns	ns	0.29**	ns	ns	ns	ns	0.33***	ns	0.24*	ns	0.31**	0.25*	ns	ns	ns	0.55***	0.59***		0.62***	0.60***	0.56***	0.55***	0.53***	0.51***	0.54***	0.59***	0.53***	0.76***	0.85***	0.67***	0.65***	ns	-0.22*	ns	ns	ns	ns	ns	ns	ns	ns	ns
100SdW_Pal00_I	ns	ns	0.26**	ns	ns	ns	0.30**	ns	ns	ns	ns	ns	ns	ns	ns	ns	ns	ns	ns	ns	ns	ns	0.58***	0.62***	0.62***		0.64***	0.51***	0.67***	0.75***	0.61***	0.61***	0.44***	0.55***	0.79***	0.70***	0.79***	0.70***	ns	ns	ns	ns	ns	ns	ns	ns	ns	ns	ns
100SdW_Pal00_D	ns	ns	ns	ns	ns	ns	ns	0.30**	0.38***	0.39***	ns	ns	ns	0.24*	ns	ns	ns	ns	0.39***	ns	ns	ns	0.40***	0.43***	0.60***	0.64***		0.63***	0.82***	0.57***	0.63***	0.60***	0.56***	0.40***	0.77***	0.56***	0.90***	0.67***	-0.55***	ns	ns	ns	0.22*	ns	ns	ns	ns	-0.23*	0.21*
100SdW_Pal02_I	ns	ns	ns	ns	ns	ns	ns	ns	0.58***	0.32**	ns	ns	ns	0.29**	ns	ns	ns	ns	0.36***	ns	ns	ns	0.44***	0.56***	0.56***	0.51***	0.63***		0.69***	0.58***	0.55***	0.57***	0.64***	0.46***	0.77***	0.60***	0.83***	0.68***	ns	ns	ns	ns	ns	ns	-0.26**	ns	ns	ns	0.25*
100SdW_Pal02_D	ns	ns	ns	ns	ns	ns	ns	0.22*	0.30**	0.40***	ns	ns	ns	ns	ns	ns	ns	ns	0.30**	ns	ns	ns	0.47***	0.44***	0.55***	0.67***	0.82***	0.69***		0.68***	0.67***	0.65***	0.59***	0.46***	0.81***	0.57***	0.92***	0.73***	-0.46***	ns	ns	ns	ns	ns	ns	ns	ns	-0.28**	ns
100SdW_Qui02a_MAl_LP	ns	ns	0.27**	0.25*	ns	ns	0.20*	ns	0.25*	ns	ns	ns	ns	ns	ns	0.20*	ns	ns	0.27**	ns	ns	ns	0.57***	0.69***	0.53***	0.75***	0.57***	0.58***	0.68***		0.77***	0.64***	0.58***	0.59***	0.84***	0.68***	0.73***	0.85***	ns	ns	ns	ns	ns	ns	ns	ns	ns	ns	ns
100SdW_Qui02b_MAl_MP	-0.25*	ns	ns	ns	ns	ns	ns	ns	ns	ns	ns	ns	ns	ns	ns	ns	ns	ns	ns	ns	ns	ns	0.44***	0.52***	0.51***	0.61***	0.63***	0.55***	0.67***	0.77***		0.65***	0.61***	0.65***	0.82***	0.57***	0.71***	0.88***	ns	ns	-0.24*	ns	ns	ns	ns	ns	ns	-0.38***	ns
100SdW_Qui03a_HAl_MP	ns	ns	ns	ns	ns	ns	ns	ns	0.21*	ns	ns	ns	ns	ns	ns	ns	ns	ns	0.20*	ns	ns	ns	0.60***	0.53***	0.54***	0.61***	0.60***	0.57***	0.65***	0.64***	0.65***		0.56***	0.53***	0.80***	0.64***	0.70***	0.80***	ns	ns	ns	ns	ns	ns	-0.20*	ns	ns	-0.23*	ns
100SdW_Qui03b_HAl_MP	ns	ns	ns	ns	ns	ns	ns	ns	0.33***	ns	ns	ns	ns	0.39***	ns	ns	ns	ns	ns	0.25*	ns	ns	0.57***	0.53***	0.59***	0.44***	0.56***	0.64***	0.59***	0.58***	0.61***	0.56***		0.64***	0.80***	0.65***	0.65***	0.83***	ns	ns	ns	ns	ns	ns	ns	ns	ns	-0.25*	ns
100SdW_Qui03b_HAl_HP	ns	ns	0.33***	0.23*	0.25*	ns	ns	ns	ns	ns	ns	ns	ns	ns	ns	ns	ns	ns	ns	ns	ns	ns	0.55***	0.54***	0.53***	0.55***	0.40***	0.46***	0.46***	0.59***	0.65***	0.53***	0.64***		0.74***	0.62***	0.54***	0.80***	ns	ns	ns	ns	ns	ns	-0.20*	ns	ns	ns	ns
100SdW_all	ns	ns	ns	0.21*	ns	ns	ns	ns	0.32**	0.19*	ns	ns	ns	0.25*	ns	ns	ns	ns	0.26**	ns	ns	ns	0.72***	0.75***	0.76***	0.79***	0.77***	0.77***	0.81***	0.84***	0.82***	0.80***	0.80***	0.74***		0.86***	0.90***	0.96***	ns	ns	ns	ns	ns	ns	-0.21*	ns	ns	-0.21*	ns
100SdW_Pop	ns	ns	0.23*	0.32**	0.30**	0.30**	0.20*	ns	0.23*	ns	ns	ns	ns	0.28**	ns	0.31**	ns	0.39***	ns	ns	0.26**	ns	0.86***	0.88***	0.85***	0.70***	0.56***	0.60***	0.57***	0.68***	0.57***	0.64***	0.65***	0.62***	0.86***		0.70***	0.76***	ns	ns	ns	ns	ns	ns	-0.21*	ns	ns	ns	ns
100SdW_Pal	ns	ns	ns	ns	ns	ns	ns	0.20*	0.41***	0.37***	ns	ns	ns	0.23*	ns	ns	ns	ns	0.36***	ns	ns	ns	0.54***	0.59***	0.67***	0.79***	0.90***	0.83***	0.92***	0.73***	0.71***	0.70***	0.65***	0.54***	0.90***	0.70***		0.80***	-0.26**	ns	ns	ns	ns	ns	ns	ns	ns	-0.22*	0.20*
100SdW_Qui	ns	ns	0.23*	ns	ns	ns	ns	ns	0.26**	ns	ns	ns	ns	0.20*	ns	ns	ns	ns	0.20*	ns	ns	ns	0.65***	0.67***	0.65***	0.70***	0.67***	0.68***	0.73***	0.85***	0.88***	0.80***	0.83***	0.80***	0.96***	0.76***	0.80***		ns	ns	ns	ns	ns	ns	ns	ns	ns	-0.29**	ns
%100SdWL_D	ns	ns	ns	0.28**	ns	ns	0.21*	-0.33***	ns	-0.28**	ns	ns	ns	ns	ns	ns	ns	0.23*	ns	ns	0.47***	ns	ns	ns	ns	ns	-0.55***	ns	-0.46***	ns	ns	ns	ns	ns	ns	ns	-0.26**	ns		ns	0.20*	ns	-0.34***	ns	ns	ns	ns	0.25*	ns
%100SdWL_LP	ns	ns	ns	ns	ns	ns	0.32**	ns	ns	ns	ns	ns	ns	ns	ns	ns	ns	ns	ns	ns	ns	ns	ns	ns	-0.22*	ns	ns	ns	ns	ns	ns	ns	ns	ns	ns	ns	ns	ns	ns		ns	ns	ns	ns	ns	ns	ns	ns	ns
PNo_Pop05_HP	ns	ns	ns	ns	ns	0.57***	0.30**	ns	ns	ns	ns	ns	ns	ns	ns	0.23*	ns	0.54***	ns	ns	ns	ns	ns	ns	ns	ns	ns	ns	ns	ns	-0.24*	ns	ns	ns	ns	ns	ns	ns	0.20*	ns		ns	ns	ns	ns	ns	ns	0.84***	ns
PNo_Pal02_I	ns	0.24*	ns	ns	ns	ns	ns	ns	ns	ns	ns	ns	ns	ns	ns	0.21*	0.23*	ns	ns	ns	ns	ns	ns	ns	ns	ns	ns	ns	ns	ns	ns	ns	ns	ns	ns	ns	ns	ns	ns	ns	ns		0.41***	ns	ns	ns	ns	ns	0.62***
PNo_Pal02_D	ns	ns	ns	ns	ns	ns	ns	ns	ns	0.22*	ns	0.23*	ns	ns	ns	ns	ns	ns	ns	ns	-0.20*	-0.34***	ns	ns	ns	ns	0.22*	ns	ns	ns	ns	ns	ns	ns	ns	ns	ns	ns	-0.34***	ns	ns	0.41***		0.21*	ns	ns	ns	ns	0.28**
PNo_Qui02b_MAl_MP	ns	ns	ns	ns	ns	ns	ns	ns	ns	ns	ns	0.71***	0.29**	ns	ns	ns	ns	ns	ns	0.23*	-0.20*	-0.26**	ns	ns	ns	ns	ns	ns	ns	ns	ns	ns	ns	ns	ns	ns	ns	ns	ns	ns	ns	ns	0.21*		0.29**	ns	-0.22*	ns	ns
PNo_Qui03a_HAl_MP	ns	ns	ns	ns	ns	ns	ns	ns	ns	ns	ns	0.26**	0.50***	ns	ns	ns	ns	ns	ns	0.23*	ns	ns	ns	-0.22*	ns	ns	ns	-0.26**	ns	ns	ns	-0.20*	ns	-0.20*	-0.21*	-0.21*	ns	ns	ns	ns	ns	ns	ns	0.29**		ns	ns	ns	ns
PNo_Qui03b_HAl_MP	ns	ns	ns	ns	ns	ns	ns	ns	0.24*	ns	ns	ns	ns	0.52***	ns	0.32**	ns	ns	0.23*	0.40***	ns	ns	ns	ns	ns	ns	ns	ns	ns	ns	ns	ns	ns	ns	ns	ns	ns	ns	ns	ns	ns	ns	ns	ns	ns		0.25*	ns	ns
PNo_Qui03b_HAl_HP	ns	ns	ns	ns	ns	ns	ns	ns	ns	ns	ns	ns	ns	0.31**	0.44***	ns	ns	ns	ns	0.34***	ns	ns	ns	ns	ns	ns	ns	ns	ns	ns	ns	ns	ns	ns	ns	ns	ns	ns	ns	ns	ns	ns	ns	-0.22*	ns	0.25*		ns	0.27**
SdNo_Pop05_HP	0.22*	ns	ns	ns	ns	0.63***	0.29**	ns	ns	ns	ns	ns	ns	ns	ns	0.36***	ns	0.60***	ns	ns	ns	ns	ns	ns	ns	ns	-0.23*	ns	-0.28**	ns	-0.38***	-0.23*	-0.25*	ns	-0.21*	ns	-0.22*	-0.29**	0.25*	ns	0.84***	ns	ns	ns	ns	ns	ns		ns
SdNo_Pal02_I	0.20*	0.28**	ns	ns	ns	ns	ns	0.41***	0.51***	0.43***	0.21*	ns	ns	0.29**	0.22*	0.35***	0.21*	ns	0.53***	0.33***	ns	ns	ns	ns	ns	ns	0.21*	0.25*	ns	ns	ns	ns	ns	ns	ns	ns	0.20*	ns	ns	ns	ns	0.62***	0.28**	ns	ns	ns	0.27**	ns
SdNo_Pal02_D	ns	ns	ns	ns	ns	ns	ns	ns	ns	0.28**	ns	ns	ns	ns	ns	ns	ns	ns	ns	ns	-0.26**	ns	ns	ns	ns	-0.25*	ns	ns	ns	-0.20*	ns	ns	ns	-0.22*	ns	ns	ns	-0.20*	-0.22*	ns	ns	0.33***	0.83***	ns	ns	ns	ns	ns	0.42***
SdNo_Qui02b_MAl_MP	ns	ns	ns	ns	ns	ns	ns	ns	ns	ns	ns	0.73***	0.24*	ns	ns	ns	ns	ns	ns	0.24*	ns	-0.20*	ns	ns	ns	ns	ns	ns	ns	ns	ns	ns	ns	ns	ns	ns	ns	ns	ns	ns	ns	ns	ns	0.85***	0.22*	ns	ns	ns	ns
SdNo_Qui03a_HAl_MP	ns	ns	ns	ns	ns	ns	ns	ns	ns	ns	ns	0.28**	0.51***	ns	ns	ns	ns	ns	ns	0.28**	ns	ns	-0.22*	-0.28**	-0.21*	ns	ns	-0.33***	ns	ns	ns	-0.26**	-0.20*	-0.25*	-0.28**	-0.27**	-0.26**	-0.26**	ns	ns	ns	ns	ns	0.27**	0.95***	ns	ns	ns	ns
SdNo_Qui03b_HAl_MP	0.21*	ns	ns	ns	ns	ns	ns	ns	0.26**	ns	0.26**	ns	ns	0.53***	ns	0.38***	ns	0.20*	0.27**	0.43***	ns	ns	ns	ns	ns	ns	ns	ns	ns	ns	ns	ns	ns	-0.21*	ns	ns	ns	ns	ns	ns	ns	ns	ns	ns	ns	0.95***	0.26**	ns	ns
SdNo_Qui03b_HAl_HP	ns	ns	ns	ns	0.22*	ns	ns	ns	ns	ns	0.21*	ns	ns	0.21*	0.46***	0.22*	ns	ns	ns	0.31**	ns	ns	ns	ns	ns	ns	ns	ns	ns	ns	ns	ns	ns	ns	ns	ns	ns	ns	ns	ns	ns	ns	ns	-0.29**	ns	ns	0.90***	ns	0.23*
CB_Pop05_HP	ns	ns	ns	ns	ns	0.70***	0.22*	ns	ns	ns	ns	0.23*	ns	0.25*	ns	0.48***	0.20*	0.63***	ns	0.27**	ns	ns	0.21*	0.32**	0.49***	ns	ns	ns	ns	ns	ns	ns	0.20*	ns	0.23*	0.40***	ns	ns	ns	ns	0.42***	ns	ns	ns	ns	ns	ns	0.51***	ns
CB_Pal00_I	ns	ns	ns	ns	ns	ns	0.35***	ns	ns	ns	ns	ns	ns	0.20*	ns	0.25*	0.20*	ns	0.28**	ns	ns	ns	ns	ns	ns	ns	ns	ns	ns	ns	ns	ns	ns	ns	ns	ns	ns	ns	ns	ns	ns	0.28**	ns	ns	-0.30**	0.20*	ns	ns	0.22*
CB_Pal00_D	ns	ns	ns	ns	0.19*	ns	ns	0.23*	ns	ns	ns	ns	ns	ns	ns	ns	ns	ns	0.28**	ns	ns	ns	ns	ns	ns	ns	ns	ns	ns	ns	ns	ns	ns	ns	ns	ns	ns	ns	ns	ns	ns	ns	ns	ns	ns	ns	ns	ns	ns
CB_Pal02_I	0.23*	ns	ns	ns	ns	ns	ns	ns	0.23*	0.20*	ns	ns	ns	ns	ns	ns	ns	ns	ns	ns	ns	ns	0.23*	0.21*	ns	ns	ns	0.26**	0.22*	0.24*	ns	ns	ns	0.27**	0.25*	ns	0.23*	0.25*	ns	ns	-0.20*	0.31**	ns	ns	-0.22*	ns	ns	ns	0.36***
CB_Pal02_D	ns	ns	ns	ns	-0.30**	ns	ns	ns	ns	ns	ns	ns	-0.22*	ns	ns	ns	ns	-0.21*	ns	ns	ns	ns	ns	ns	ns	ns	0.36***	ns	0.27**	ns	ns	ns	ns	ns	ns	ns	0.27**	ns	-0.30**	ns	ns	ns	0.20*	ns	-0.30**	ns	ns	ns	ns
CB_Qui02a_MAl_LP	ns	ns	ns	ns	ns	ns	ns	ns	ns	ns	0.53***	ns	ns	0.21*	ns	ns	ns	ns	0.24*	0.42***	ns	-0.23*	ns	ns	ns	ns	0.25*	ns	ns	0.22*	0.21*	ns	0.21*	ns	ns	ns	0.22*	ns	ns	ns	ns	ns	ns	ns	ns	0.24*	ns	ns	ns
CB_Qui02b_MAl_MP	ns	ns	ns	ns	ns	ns	ns	ns	ns	ns	ns	0.77***	0.27**	ns	ns	ns	ns	ns	ns	0.23*	ns	-0.24*	ns	ns	ns	ns	ns	ns	0.23*	ns	ns	0.22*	ns	ns	ns	ns	0.21*	ns	ns	ns	ns	ns	ns	0.91***	ns	ns	-0.24*	ns	ns
CB_Qui03a_HAl_MP	ns	ns	ns	ns	-0.20*	ns	ns	ns	ns	ns	ns	0.43***	0.43***	ns	ns	ns	ns	ns	ns	0.25*	ns	ns	ns	ns	ns	ns	ns	ns	ns	ns	0.21*	ns	ns	ns	ns	ns	ns	ns	ns	ns	ns	ns	ns	0.26**	0.52***	ns	ns	ns	ns
CB_Qui03b_HAl_MP	ns	ns	ns	ns	ns	ns	ns	ns	0.36***	ns	ns	ns	ns	0.66***	ns	0.23*	ns	ns	0.29**	0.46***	ns	ns	ns	ns	ns	ns	0.20*	0.31**	ns	ns	ns	0.25*	0.24*	ns	0.21*	ns	ns	0.21*	ns	ns	ns	ns	ns	ns	ns	0.60***	0.26**	ns	0.30**
CB_Qui03b_HAl_HP	ns	ns	ns	ns	ns	ns	ns	ns	0.27**	ns	ns	ns	ns	0.33***	0.29**	0.26**	ns	ns	0.21*	0.41***	ns	ns	ns	ns	ns	ns	ns	ns	ns	ns	ns	ns	ns	ns	ns	ns	ns	ns	ns	ns	ns	ns	ns	ns	ns	ns	0.45***	ns	0.25*
LAI_Pop05_HP	ns	ns	0.23*	ns	0.22*	0.74***	0.39***	ns	ns	-0.22*	ns	0.21*	ns	ns	ns	0.42***	0.21*	0.68***	ns	ns	0.38***	ns	0.29**	0.30**	0.41***	0.24*	ns	ns	ns	ns	ns	ns	ns	ns	ns	0.39***	ns	ns	ns	ns	0.47***	ns	ns	ns	ns	ns	ns	0.50***	ns
LAI_Pal02_D	ns	ns	ns	ns	ns	ns	ns	ns	-0.39***	-0.24*	ns	ns	-0.22*	ns	-0.28**	ns	ns	ns	-0.26**	-0.32**	ns	ns	ns	ns	ns	ns	ns	ns	ns	ns	ns	ns	ns	ns	ns	ns	ns	ns	ns	ns	ns	ns	ns	ns	ns	ns	ns	ns	-0.26**
LAI_Qui02a_MAl_LP	ns	ns	ns	ns	ns	ns	0.29**	ns	ns	ns	0.52***	ns	ns	ns	ns	ns	ns	ns	ns	0.28**	ns	ns	ns	ns	ns	0.28**	ns	ns	ns	0.27**	0.23*	ns	ns	ns	ns	ns	ns	ns	ns	ns	-0.21*	ns	ns	ns	ns	ns	ns	-0.22*	ns
LAI_Qui02b_MAl_MP	ns	ns	ns	ns	ns	ns	ns	ns	ns	ns	ns	0.60***	ns	ns	ns	ns	ns	ns	ns	ns	ns	-0.22*	ns	ns	ns	0.23*	ns	ns	ns	ns	ns	ns	ns	ns	ns	ns	ns	ns	ns	ns	ns	ns	ns	0.56***	0.34***	ns	-0.28**	ns	ns
LAI_Qui03a_HAl_MP	ns	ns	ns	ns	ns	ns	ns	ns	ns	-0.26**	ns	0.33***	0.41***	ns	-0.22*	ns	ns	ns	ns	ns	ns	ns	ns	ns	ns	ns	ns	ns	ns	ns	ns	ns	ns	ns	ns	ns	ns	ns	ns	ns	-0.20*	ns	ns	0.20*	0.58***	ns	ns	ns	ns
LAI_Qui03b_HAl_MP	ns	ns	ns	ns	ns	ns	0.24*	ns	0.25*	ns	ns	ns	ns	0.64***	ns	0.26**	ns	ns	0.27**	0.45***	ns	ns	ns	ns	ns	ns	0.20*	ns	ns	ns	ns	0.21*	ns	ns	ns	ns	ns	ns	ns	ns	ns	ns	ns	ns	ns	0.57***	ns	ns	0.25*
LAI_Qui03b_HAl_HP	ns	0.25*	ns	ns	ns	ns	0.24*	ns	ns	ns	ns	ns	ns	ns	0.24*	0.28**	0.23*	ns	ns	0.31**	ns	ns	ns	ns	ns	ns	ns	ns	ns	ns	ns	ns	ns	ns	ns	ns	ns	ns	ns	ns	ns	ns	ns	ns	0.21*	ns	0.25*	ns	ns
LB_Pop05_HP	ns	ns	ns	ns	0.20*	0.64***	0.31**	ns	ns	ns	ns	ns	ns	ns	ns	0.36***	ns	0.58***	ns	ns	0.27**	ns	0.27**	0.26**	0.38***	ns	ns	ns	ns	ns	ns	ns	ns	ns	ns	0.35***	ns	ns	ns	ns	0.46***	ns	ns	ns	ns	ns	ns	0.52***	ns
LB_Pal00_I	ns	ns	ns	ns	ns	ns	0.43***	ns	ns	ns	ns	ns	ns	ns	ns	ns	0.21*	ns	ns	ns	0.29**	ns	ns	ns	ns	ns	ns	ns	ns	ns	ns	ns	ns	ns	ns	ns	ns	ns	ns	ns	ns	ns	ns	-0.22*	ns	ns	ns	ns	ns
LB_Pal00_D	ns	ns	ns	ns	0.28**	ns	0.20*	-0.21*	-0.42***	-0.31**	ns	ns	ns	ns	-0.21*	ns	ns	ns	-0.28**	-0.23*	ns	ns	0.27**	ns	ns	ns	ns	-0.23*	ns	ns	ns	ns	ns	ns	ns	ns	ns	ns	ns	ns	ns	ns	ns	ns	ns	ns	ns	ns	-0.30**
LB_Pal02_I	ns	ns	ns	ns	ns	ns	ns	-0.33***	-0.37***	ns	ns	ns	ns	ns	ns	ns	ns	ns	-0.31**	ns	ns	ns	ns	ns	ns	ns	ns	ns	ns	ns	ns	ns	ns	0.22*	ns	ns	ns	ns	ns	ns	ns	0.31**	ns	ns	ns	ns	ns	ns	ns
LB_Pal02_D	ns	ns	ns	ns	ns	ns	ns	ns	-0.46***	-0.29**	ns	-0.24*	-0.22*	ns	-0.29**	-0.21*	ns	ns	-0.32**	-0.36***	ns	ns	ns	ns	ns	ns	ns	ns	ns	ns	ns	ns	ns	ns	ns	ns	ns	ns	ns	ns	ns	ns	ns	ns	ns	ns	ns	ns	-0.29**
LB_Qui02a_MAl_LP	ns	0.23*	ns	ns	ns	ns	0.32**	ns	ns	ns	0.46***	ns	ns	ns	ns	ns	ns	ns	ns	0.29**	ns	ns	ns	0.20*	ns	0.32**	0.27**	ns	0.22*	0.35***	0.29**	0.23*	0.25*	ns	0.27**	ns	0.27**	0.29**	ns	ns	ns	ns	ns	ns	ns	0.20*	ns	-0.21*	ns
LB_Qui03a_HAl_MP	ns	ns	ns	ns	ns	ns	ns	ns	ns	-0.24*	ns	0.33***	0.41***	ns	ns	ns	ns	ns	ns	ns	ns	ns	ns	ns	ns	ns	ns	ns	ns	ns	ns	ns	ns	ns	ns	ns	ns	ns	ns	ns	-0.23*	ns	ns	ns	0.57***	ns	ns	-0.21*	ns
LB_Qui03b_HAl_MP	ns	ns	ns	ns	ns	ns	0.20*	ns	0.22*	ns	ns	ns	ns	0.61***	ns	0.22*	ns	ns	0.24*	0.40***	ns	ns	ns	ns	ns	ns	0.21*	ns	ns	ns	ns	0.22*	ns	ns	ns	ns	ns	ns	ns	ns	ns	ns	ns	ns	ns	0.55***	ns	ns	0.24*
LB_Qui03b_HAl_HP	ns	0.26*	ns	ns	0.20*	ns	0.23*	ns	ns	ns	ns	ns	ns	0.20*	0.23*	0.27**	0.23*	ns	ns	0.33***	ns	ns	ns	ns	ns	ns	ns	ns	ns	ns	ns	ns	ns	ns	ns	ns	ns	ns	ns	ns	ns	ns	ns	ns	0.25*	ns	0.27**	ns	ns
SBMP_Pop05_HP	ns	ns	ns	ns	0.21*	0.74***	0.33***	ns	ns	-0.23*	ns	0.21*	ns	ns	ns	0.36***	ns	0.65***	ns	ns	0.33***	ns	0.28**	0.24*	0.39***	0.19*	ns	ns	ns	ns	ns	ns	ns	ns	ns	0.36***	ns	ns	ns	ns	0.44***	ns	ns	ns	ns	ns	ns	0.50***	ns
SBMP_Pal00_I	ns	ns	ns	ns	ns	ns	0.29**	ns	ns	ns	ns	ns	-0.20*	ns	-0.24*	ns	ns	ns	ns	ns	ns	ns	ns	ns	ns	ns	ns	ns	ns	ns	ns	ns	ns	ns	ns	ns	ns	ns	ns	ns	ns	0.20*	ns	ns	ns	ns	ns	ns	ns
SBMP_Pal00_D	ns	ns	ns	ns	ns	ns	ns	-0.29**	-0.25*	-0.20*	ns	ns	ns	ns	-0.38***	ns	ns	ns	-0.22*	ns	0.27**	ns	ns	ns	ns	ns	ns	ns	ns	ns	ns	ns	ns	ns	ns	ns	ns	ns	ns	ns	ns	ns	ns	ns	ns	ns	ns	ns	-0.29**
SBMP_Pal02_I	ns	ns	ns	ns	ns	ns	ns	-0.33***	-0.37***	ns	ns	ns	ns	ns	ns	ns	ns	ns	-0.29**	ns	ns	ns	ns	ns	ns	ns	ns	ns	ns	ns	ns	ns	ns	ns	ns	ns	ns	ns	ns	ns	ns	0.34***	ns	ns	ns	ns	ns	ns	ns
SBMP_Pal02_D	ns	ns	ns	-0.20*	ns	ns	ns	-0.20*	-0.43***	-0.21*	ns	-0.20*	-0.29**	-0.21*	-0.35***	-0.34***	ns	ns	-0.34***	-0.38***	ns	ns	ns	ns	ns	ns	ns	ns	ns	ns	ns	ns	ns	ns	ns	ns	ns	ns	ns	ns	ns	ns	ns	ns	ns	ns	ns	ns	-0.32**
SBMP_Qui02a_MAl_LP	ns	ns	ns	ns	ns	-0.20*	0.22*	ns	ns	ns	0.48***	ns	ns	ns	-0.21*	ns	ns	-0.23*	ns	0.26**	ns	ns	ns	ns	ns	0.26**	0.23*	ns	ns	0.23*	0.23*	ns	ns	ns	ns	ns	0.21*	ns	ns	ns	-0.24*	ns	ns	ns	ns	ns	ns	-0.25*	ns
SBMP_Qui02b_MAl_MP	ns	ns	ns	ns	-0.19*	ns	ns	ns	ns	ns	ns	0.58***	ns	ns	-0.29**	ns	ns	ns	ns	ns	-0.21*	ns	ns	ns	ns	ns	ns	ns	0.20*	ns	ns	ns	ns	ns	ns	ns	ns	ns	ns	ns	ns	ns	ns	0.80***	0.20*	ns	-0.33***	ns	ns
SBMP_Qui03a_HAl_MP	ns	ns	ns	ns	ns	ns	ns	ns	ns	-0.22*	ns	0.34***	0.36***	ns	-0.25*	ns	ns	ns	ns	ns	ns	ns	ns	ns	ns	ns	ns	ns	ns	ns	ns	ns	ns	ns	ns	ns	ns	ns	ns	ns	ns	ns	ns	ns	0.54***	-0.20*	ns	ns	ns
SBMP_Qui03b_HAl_MP	ns	ns	ns	ns	ns	ns	ns	ns	ns	ns	ns	ns	ns	0.59***	ns	ns	ns	ns	ns	0.38***	ns	ns	ns	ns	ns	ns	ns	ns	ns	ns	ns	0.22*	ns	ns	ns	ns	ns	ns	ns	ns	ns	ns	ns	ns	ns	0.56***	ns	ns	ns
SBMP_Qui03b_HAl_HP	ns	ns	ns	ns	ns	ns	ns	ns	ns	ns	ns	ns	ns	0.20*	ns	ns	ns	ns	ns	0.29**	ns	ns	ns	ns	ns	ns	ns	ns	ns	ns	ns	ns	ns	ns	ns	ns	ns	ns	ns	ns	ns	ns	ns	ns	ns	ns	0.32**	ns	ns
PBMP_Pal00_I	ns	ns	ns	0.24*	ns	ns	0.24*	0.26**	0.40***	0.30**	ns	ns	ns	0.26**	ns	0.33***	ns	ns	0.45***	ns	ns	ns	ns	0.22*	ns	ns	ns	0.31**	ns	0.22*	ns	ns	ns	ns	0.20*	ns	0.23*	ns	ns	ns	ns	0.26**	ns	ns	-0.31**	0.21*	ns	ns	0.35***
PBMP_Pal00_D	ns	ns	ns	ns	ns	ns	ns	0.54***	0.55***	0.50***	ns	ns	ns	ns	ns	0.24*	ns	ns	0.59***	ns	-0.29**	ns	ns	ns	ns	ns	0.24*	0.27**	0.23*	ns	ns	ns	ns	ns	ns	ns	0.23*	ns	ns	ns	ns	ns	ns	ns	ns	ns	ns	ns	0.24*
PBMP_Pal02_I	0.24*	ns	ns	0.22*	ns	ns	ns	0.21*	0.67***	0.44***	ns	ns	ns	0.30**	0.26**	0.30**	ns	ns	0.50***	0.28**	ns	ns	ns	0.27**	0.22*	ns	0.27**	0.49***	0.29**	0.28**	0.21*	0.21*	0.33***	0.23*	0.33***	0.25*	0.33***	0.31**	ns	ns	ns	ns	ns	ns	-0.28**	ns	0.22*	ns	0.49***
PBMP_Pal02_D	ns	ns	-0.30**	ns	-0.31**	ns	-0.20*	0.41***	0.60***	0.51***	ns	ns	ns	0.20*	ns	ns	ns	ns	0.49***	0.21*	-0.26**	ns	ns	ns	ns	ns	0.40***	0.45***	0.31**	ns	ns	ns	ns	ns	ns	ns	0.35***	ns	-0.25*	ns	ns	ns	0.20*	ns	-0.20*	ns	ns	ns	0.33***
PBMP_Qui02a_MAl_LP	ns	ns	ns	ns	-0.20*	ns	ns	0.24*	0.31**	ns	0.44***	ns	ns	0.28**	ns	ns	ns	ns	0.29**	0.44***	ns	-0.24*	ns	ns	ns	ns	ns	ns	ns	ns	ns	ns	ns	ns	ns	ns	ns	ns	ns	ns	ns	ns	ns	ns	ns	0.23*	ns	ns	0.28**
PBMP_Qui02b_MAl_MP	ns	ns	ns	ns	ns	ns	ns	ns	ns	ns	ns	0.77***	0.29**	ns	ns	ns	ns	ns	ns	0.27**	ns	-0.25*	ns	ns	ns	ns	ns	0.20*	0.22*	ns	ns	0.23*	ns	ns	0.20*	ns	0.22*	ns	ns	ns	ns	ns	ns	0.89***	ns	ns	-0.22*	ns	ns
PBMP_Qui03a_HAl_MP	ns	ns	ns	ns	-0.23*	ns	ns	ns	0.23*	ns	ns	0.42***	0.40***	ns	ns	ns	ns	ns	ns	0.31**	ns	ns	ns	ns	ns	ns	ns	ns	ns	ns	0.24*	ns	0.24*	ns	ns	ns	ns	0.21*	ns	ns	ns	ns	ns	0.29**	0.38***	ns	ns	ns	ns
PBMP_Qui03b_HAl_MP	ns	ns	ns	ns	ns	ns	ns	ns	0.42***	ns	ns	ns	ns	0.52***	0.23*	0.22*	ns	ns	0.29**	0.40***	ns	ns	ns	0.23*	ns	ns	ns	0.41***	ns	ns	0.21*	0.20*	0.31**	ns	0.24*	0.20*	0.20*	0.25*	ns	ns	ns	ns	ns	ns	ns	0.46***	0.34***	ns	0.32**
PBMP_Qui03b_HAl_HP	ns	ns	-0.20*	ns	ns	ns	ns	ns	0.50***	0.21*	ns	ns	ns	0.36***	0.29**	0.21*	ns	ns	0.31**	0.36***	ns	ns	ns	ns	ns	ns	ns	0.41***	ns	ns	ns	ns	0.29**	ns	ns	ns	0.20*	ns	ns	ns	ns	ns	ns	ns	ns	ns	0.46***	ns	0.36***
PBMP_Pop05_HP	ns	ns	ns	ns	ns	0.52***	ns	0.24*	0.30**	ns	ns	ns	ns	0.27**	0.24*	0.45***	ns	0.48***	0.28**	0.32**	ns	ns	ns	0.30**	0.45***	ns	ns	0.21*	ns	ns	ns	ns	0.28**	ns	0.25*	0.34***	ns	0.20*	ns	ns	0.28**	ns	ns	ns	ns	ns	ns	0.37***	ns
HI_Pop05_HP	ns	ns	ns	ns	ns	ns	ns	ns	ns	ns	ns	-0.23*	-0.24*	ns	ns	ns	ns	ns	ns	-0.28**	ns	ns	ns	ns	ns	ns	-0.21*	-0.20*	ns	ns	-0.27**	ns	-0.33***	ns	-0.22*	ns	ns	-0.25*	0.20*	ns	0.43***	ns	-0.20*	-0.21*	-0.29**	ns	ns	0.48***	ns
HI_Pal02_I	ns	ns	-0.21*	ns	ns	ns	ns	0.43***	0.50***	0.26**	ns	ns	ns	0.28**	ns	ns	ns	ns	0.44***	0.23*	ns	ns	ns	ns	0.22*	ns	0.31**	0.41***	0.25*	ns	ns	ns	0.27**	ns	0.20*	ns	0.31**	ns	ns	ns	ns	0.22*	ns	ns	ns	ns	ns	ns	0.62***
HI_Pal02_D	ns	ns	ns	ns	ns	ns	ns	ns	ns	0.22*	ns	ns	ns	ns	0.24*	ns	ns	ns	ns	ns	-0.21*	ns	ns	ns	ns	ns	ns	ns	ns	ns	ns	ns	ns	ns	ns	ns	ns	ns	ns	ns	ns	0.23*	0.46***	ns	0.21*	ns	0.21*	ns	0.43***
HI_Qui02b_MAl_MP	0.22*	ns	ns	ns	ns	ns	ns	ns	0.21*	ns	ns	0.32**	ns	ns	ns	0.20*	ns	ns	ns	ns	ns	ns	ns	ns	ns	ns	ns	ns	ns	ns	ns	ns	ns	ns	ns	ns	ns	ns	ns	ns	ns	ns	ns	0.51***	ns	ns	ns	ns	ns
HI_Qui03a_HAl_MP	ns	ns	ns	ns	ns	ns	ns	ns	ns	ns	ns	ns	ns	ns	ns	ns	ns	ns	ns	ns	ns	ns	ns	ns	ns	ns	ns	ns	ns	ns	-0.23*	-0.21*	ns	ns	ns	ns	ns	-0.20*	ns	ns	0.23*	ns	ns	ns	0.25*	ns	ns	0.24*	ns
HI_Qui03b_HAl_MP	ns	ns	ns	ns	ns	ns	ns	ns	ns	ns	0.25*	ns	ns	ns	ns	ns	ns	ns	ns	ns	ns	ns	ns	ns	ns	ns	ns	ns	ns	ns	ns	ns	ns	ns	ns	ns	ns	ns	ns	ns	ns	ns	ns	-0.21*	ns	0.37***	ns	ns	ns
HI_Qui03b_HAl_HP	-0.24*	ns	ns	ns	ns	ns	ns	ns	ns	ns	ns	-0.27**	ns	ns	ns	ns	ns	ns	ns	ns	ns	ns	ns	ns	ns	ns	ns	ns	ns	ns	ns	ns	ns	ns	ns	ns	ns	ns	ns	ns	ns	ns	ns	-0.27**	ns	ns	0.47***	ns	ns
PHI_Pop05_HP	0.22*	0.22*	0.29**	ns	0.34***	0.23*	ns	ns	ns	ns	ns	ns	ns	ns	ns	0.32**	0.30**	0.29**	ns	ns	ns	ns	ns	ns	ns	ns	-0.22*	ns	-0.20*	ns	ns	ns	ns	ns	ns	ns	ns	ns	0.24*	ns	ns	ns	-0.21*	ns	ns	ns	ns	0.33***	ns
PHI_Pal02_I	ns	ns	-0.20*	ns	ns	ns	ns	0.44***	0.71***	0.48***	ns	ns	ns	0.29**	ns	ns	ns	ns	0.58***	0.28**	ns	ns	ns	ns	0.26**	ns	0.32**	0.52***	0.30**	ns	ns	0.29**	0.34***	ns	0.29**	ns	0.36***	0.26**	ns	ns	ns	ns	ns	ns	ns	ns	0.20*	ns	0.46***
PHI_Pal02_D	ns	ns	ns	ns	ns	ns	ns	0.37***	0.37***	0.38***	ns	ns	ns	ns	0.24*	ns	ns	ns	0.41***	0.26**	-0.24*	ns	ns	ns	ns	ns	ns	ns	ns	ns	ns	ns	ns	ns	ns	ns	ns	ns	ns	ns	ns	ns	ns	ns	ns	ns	ns	ns	0.22*
PHI_Qui02b_MAl_MP	ns	ns	ns	ns	ns	ns	ns	ns	ns	ns	ns	0.32**	ns	ns	ns	ns	ns	ns	ns	0.24*	ns	ns	ns	ns	ns	ns	ns	ns	ns	ns	ns	ns	ns	ns	ns	ns	ns	ns	ns	ns	ns	ns	ns	0.24*	ns	ns	ns	ns	ns
PHI_Qui03a_HAl_MP	ns	ns	ns	ns	ns	ns	0.27**	ns	ns	ns	ns	ns	ns	ns	0.30**	ns	ns	ns	0.24*	0.22*	ns	0.20*	ns	-0.22*	ns	ns	ns	ns	ns	ns	ns	ns	ns	ns	ns	ns	ns	ns	ns	ns	0.21*	ns	-0.23*	ns	ns	ns	ns	ns	ns
PHI_Qui03b_HAl_MP	ns	ns	ns	ns	ns	ns	ns	ns	0.27**	0.19*	0.21*	ns	ns	ns	0.21*	ns	ns	ns	0.27**	0.28**	ns	ns	ns	ns	ns	ns	ns	0.20*	ns	ns	ns	ns	0.25*	0.23*	ns	ns	ns	0.20*	ns	ns	ns	ns	ns	ns	ns	ns	ns	ns	ns
PHI_Qui03b_HAl_HP	ns	ns	ns	ns	ns	ns	ns	0.21*	ns	0.22*	ns	ns	ns	ns	0.33***	ns	ns	ns	0.20*	ns	ns	ns	ns	ns	ns	ns	ns	ns	ns	ns	ns	ns	ns	0.23*	ns	ns	ns	ns	ns	ns	ns	ns	ns	ns	ns	-0.22*	ns	ns	ns
PPI_Pop05_HP	ns	ns	ns	ns	ns	ns	ns	ns	ns	ns	ns	-0.24*	-0.26*	ns	ns	ns	ns	ns	ns	-0.30**	ns	ns	ns	ns	ns	ns	-0.20*	-0.20*	ns	ns	-0.27**	ns	-0.32**	ns	-0.22*	ns	ns	-0.25*	ns	ns	0.43***	ns	ns	-0.23*	-0.30**	ns	ns	0.46***	ns
PPI_Pal02_I	ns	ns	-0.20*	ns	ns	ns	ns	0.40***	0.42***	0.22*	ns	ns	ns	0.25*	ns	ns	ns	ns	0.39***	0.21*	ns	ns	ns	ns	ns	ns	0.28**	0.36***	0.22*	ns	ns	ns	0.23*	ns	ns	ns	0.28**	ns	ns	ns	ns	0.28**	ns	ns	ns	ns	ns	ns	0.61***
PPI_Pal02_D	ns	ns	ns	ns	ns	ns	ns	ns	ns	ns	ns	ns	ns	ns	0.22*	ns	ns	ns	ns	ns	ns	ns	ns	ns	ns	ns	ns	ns	ns	ns	ns	ns	ns	ns	ns	ns	ns	ns	ns	ns	ns	0.24*	0.49***	ns	0.21*	ns	ns	ns	0.39***
PPI_Qui02b_MAl_MP	0.25*	ns	ns	ns	ns	ns	ns	ns	0.21*	ns	ns	0.30**	ns	ns	ns	0.21*	ns	ns	ns	ns	ns	ns	ns	ns	ns	ns	ns	ns	ns	ns	ns	ns	ns	ns	ns	ns	ns	ns	ns	ns	ns	ns	ns	0.51***	ns	ns	ns	ns	ns
PPI_Qui03a_HAl_MP	ns	ns	ns	ns	ns	ns	ns	ns	ns	ns	ns	ns	ns	ns	ns	ns	ns	ns	ns	ns	ns	ns	ns	ns	ns	ns	ns	ns	ns	ns	-0.23*	-0.21*	ns	ns	ns	ns	ns	-0.20*	ns	ns	0.22*	ns	ns	ns	0.25*	ns	ns	0.23*	ns
PPI_Qui03b_HAl_MP	ns	ns	ns	ns	ns	ns	ns	ns	ns	ns	0.24*	ns	ns	ns	ns	ns	ns	ns	ns	ns	ns	ns	ns	ns	ns	ns	ns	ns	ns	ns	ns	-0.20*	ns	ns	ns	ns	ns	ns	ns	ns	ns	ns	ns	-0.22*	ns	0.37***	ns	ns	ns
PPI_Qui03b_HAl_HP	-0.23*	ns	ns	ns	ns	ns	ns	ns	ns	ns	ns	-0.27**	ns	ns	ns	ns	ns	ns	ns	ns	ns	ns	ns	ns	ns	ns	ns	ns	ns	ns	ns	ns	ns	ns	ns	ns	ns	ns	ns	ns	ns	ns	ns	-0.27**	ns	ns	0.47***	ns	ns
TNC_Sd_Pal02_I	ns	ns	ns	ns	ns	ns	ns	ns	ns	ns	ns	ns	ns	ns	ns	ns	ns	ns	ns	ns	ns	ns	ns	ns	ns	ns	ns	ns	ns	ns	ns	ns	ns	ns	ns	ns	ns	ns	ns	-0.24*	ns	ns	ns	ns	ns	ns	ns	ns	ns
TNC_Sd_Pal02_D	ns	ns	ns	ns	ns	ns	ns	ns	ns	ns	ns	ns	ns	ns	ns	ns	ns	ns	ns	ns	ns	ns	ns	ns	ns	ns	ns	ns	ns	ns	ns	ns	ns	ns	ns	ns	ns	ns	ns	ns	ns	-0.23*	ns	ns	ns	ns	ns	ns	ns
TNC_Sd_Qui02b_MAl_MP	ns	ns	ns	ns	ns	ns	ns	ns	ns	ns	ns	0.35***	ns	ns	ns	ns	ns	ns	ns	0.20*	ns	ns	ns	ns	ns	ns	ns	ns	ns	ns	ns	ns	ns	ns	ns	ns	ns	ns	ns	ns	ns	ns	ns	ns	ns	ns	ns	ns	ns
TNC_Sd_Qui03a_HAl_MP	ns	ns	ns	ns	ns	ns	ns	ns	ns	ns	ns	ns	ns	ns	ns	ns	ns	ns	ns	ns	ns	ns	ns	ns	ns	ns	ns	ns	ns	ns	0.25*	ns	0.20*	0.20*	0.19*	ns	ns	0.24*	ns	ns	ns	ns	ns	ns	ns	ns	ns	-0.21*	ns
TNC_Sd_Qui03b_HAl_MP	ns	ns	ns	ns	ns	ns	ns	ns	ns	ns	ns	ns	ns	0.23*	ns	ns	ns	ns	ns	0.22*	ns	ns	ns	ns	ns	ns	ns	ns	ns	ns	ns	ns	ns	ns	ns	ns	ns	ns	ns	ns	-0.21*	ns	ns	ns	ns	0.25*	ns	ns	ns
TNC_Sd_Qui03b_HAl_HP	ns	ns	ns	ns	ns	ns	ns	ns	ns	ns	ns	ns	ns	ns	ns	ns	ns	ns	ns	ns	ns	ns	ns	ns	ns	ns	0.22*	ns	0.24*	ns	ns	ns	ns	ns	ns	ns	0.21*	ns	-0.20*	ns	ns	ns	0.31**	ns	ns	ns	ns	ns	0.23*
TNC_Sh_Pal02_I	ns	ns	-0.21*	ns	ns	ns	ns	ns	0.62***	0.40***	ns	ns	ns	0.20*	ns	0.22*	ns	ns	0.40***	ns	ns	ns	ns	ns	0.21*	ns	0.21*	0.39***	0.22*	ns	ns	0.21*	ns	ns	0.22*	ns	0.25*	ns	ns	ns	ns	ns	ns	ns	ns	ns	ns	ns	0.29**
TNC_Sh_Qui02a_MAl_LP	ns	ns	ns	ns	ns	ns	ns	0.26**	0.37***	0.30**	ns	ns	ns	ns	ns	0.23*	ns	ns	0.35***	ns	ns	ns	ns	ns	ns	ns	ns	ns	ns	ns	ns	ns	ns	ns	ns	ns	ns	ns	ns	ns	ns	ns	0.23*	ns	ns	ns	ns	ns	ns
TNC_Sh_Qui02b_MAl_MP	ns	ns	ns	ns	ns	ns	ns	ns	0.28**	0.28**	ns	ns	ns	ns	ns	ns	ns	ns	ns	ns	ns	ns	ns	ns	0.24*	ns	0.34***	0.27**	0.35***	ns	0.23*	0.30**	ns	ns	0.24*	ns	0.31**	ns	-0.30**	ns	ns	ns	0.20*	ns	ns	ns	ns	ns	ns
TNC_Sh_Qui03a_HAl_MP	ns	ns	ns	ns	ns	ns	ns	ns	0.40***	ns	ns	0.25*	ns	ns	ns	ns	ns	ns	0.22*	0.20*	ns	ns	ns	0.24*	ns	ns	ns	0.38***	ns	ns	ns	0.22*	0.21*	ns	0.21*	0.21*	0.22*	ns	ns	ns	ns	ns	0.22*	ns	ns	ns	ns	ns	ns
TNC_Sh_Qui03b_HAl_MP	ns	ns	ns	0.20*	ns	ns	ns	0.26**	0.50***	0.23*	ns	0.20*	ns	0.21*	ns	0.21*	ns	ns	0.33***	ns	ns	ns	ns	0.28**	0.25*	ns	0.20*	0.41***	ns	0.20*	ns	0.24*	0.38***	ns	0.29**	0.28**	0.24*	0.28**	ns	ns	ns	ns	ns	ns	ns	ns	ns	ns	0.25*
TNC_Sh_Qui03b_HAl_HP	ns	ns	ns	ns	ns	ns	ns	ns	0.52***	0.20*	ns	0.26**	0.21*	0.31**	ns	0.22*	ns	ns	0.34***	0.35***	ns	ns	ns	0.22*	0.27**	ns	0.26**	0.47***	0.22*	ns	ns	0.21*	0.32**	0.21*	0.28**	0.23*	0.29**	0.26**	ns	ns	ns	ns	ns	ns	ns	ns	ns	ns	0.22*
DF_Dar97_HP	ns	ns	ns	ns	ns	ns	0.23*	ns	-0.40***	ns	ns	ns	ns	-0.23*	ns	ns	ns	ns	ns	ns	ns	ns	ns	-0.24*	-0.24*	ns	ns	-0.37***	ns	ns	ns	ns	-0.29**	-0.22*	ns	-0.22*	ns	ns	ns	0.21*	ns	ns	ns	ns	ns	ns	ns	ns	ns
DF_Dar98_HP	ns	ns	ns	ns	ns	ns	0.29**	ns	-0.35***	ns	ns	ns	ns	ns	-0.24*	ns	ns	ns	ns	ns	ns	ns	ns	-0.20*	-0.22*	ns	ns	-0.41***	ns	ns	-0.23*	ns	-0.36***	-0.22*	-0.25*	ns	ns	-0.27**	ns	ns	ns	ns	ns	ns	ns	ns	-0.20*	ns	ns
DF_Dar98_LP	ns	ns	ns	-0.25*	ns	ns	0.23*	-0.20*	-0.34***	ns	ns	ns	ns	ns	ns	ns	ns	ns	ns	ns	ns	ns	ns	-0.27**	-0.32***	ns	ns	-0.45***	ns	ns	-0.27**	-0.22*	-0.41***	-0.34***	-0.31**	-0.27**	-0.21*	-0.34***	ns	0.22*	ns	ns	ns	ns	ns	ns	ns	ns	ns
DF_Pop99_LP	ns	ns	ns	-0.21*	ns	ns	ns	ns	-0.29**	ns	ns	ns	ns	ns	-0.21*	ns	ns	ns	ns	ns	ns	ns	ns	-0.27**	-0.21*	ns	ns	-0.36***	ns	-0.25*	-0.35***	-0.20*	-0.29**	-0.20*	-0.29**	-0.21*	-0.23*	-0.32**	ns	ns	ns	ns	ns	ns	ns	ns	-0.38***	ns	ns
DF_Pop99_LP.1	ns	ns	ns	-0.20*	ns	ns	ns	ns	ns	ns	ns	ns	ns	ns	-0.27**	ns	ns	ns	ns	ns	ns	ns	ns	ns	ns	ns	ns	-0.27**	ns	ns	-0.27**	ns	-0.27**	-0.22*	ns	ns	ns	-0.25*	ns	ns	ns	ns	ns	ns	ns	ns	-0.29**	ns	ns
DF_Pop05_HP	ns	ns	ns	-0.26**	ns	ns	ns	ns	-0.38***	ns	ns	ns	ns	-0.22*	-0.28**	ns	ns	ns	-0.21*	-0.27**	ns	ns	ns	-0.23*	ns	ns	ns	-0.41***	ns	-0.22*	-0.31**	ns	-0.37***	ns	-0.27**	ns	-0.23*	-0.31**	ns	ns	ns	ns	ns	ns	ns	ns	-0.27**	ns	-0.25*
DF_Qui02a_MAl_LP	ns	ns	ns	ns	ns	ns	ns	-0.35***	-0.44***	-0.35***	-0.36***	ns	ns	ns	-0.27**	ns	ns	ns	-0.37***	-0.34***	0.24*	ns	ns	ns	ns	ns	-0.32**	-0.36***	-0.32**	ns	-0.21*	-0.20*	-0.25*	ns	-0.23*	ns	-0.29**	-0.21*	0.26**	ns	ns	ns	ns	ns	ns	ns	-0.23*	ns	-0.32**
DF_Qui02b_MAl_MP	ns	ns	ns	-0.20*	ns	ns	ns	ns	-0.41***	ns	ns	-0.32**	ns	ns	ns	ns	ns	ns	-0.24*	-0.25*	ns	ns	ns	-0.22*	-0.28**	ns	ns	-0.44***	ns	ns	-0.26**	-0.24*	-0.37***	-0.27**	-0.29**	-0.20*	-0.24*	-0.32**	ns	ns	ns	ns	ns	-0.28**	ns	ns	ns	ns	ns
DF_Qui03a_HAl_MP	0.22*	0.20*	ns	ns	ns	ns	ns	ns	-0.36***	ns	ns	ns	-0.34***	ns	-0.19*	ns	0.22*	ns	ns	-0.26**	ns	ns	ns	ns	ns	ns	ns	-0.38***	ns	ns	-0.29**	ns	-0.35***	-0.26**	-0.23*	ns	ns	-0.29**	ns	ns	ns	ns	ns	ns	ns	ns	ns	ns	ns
DF_Qui03b_HAl_MP	ns	ns	0.23*	ns	ns	ns	ns	-0.26**	-0.48***	-0.23*	ns	ns	ns	-0.46***	ns	ns	0.22*	ns	-0.33***	-0.38***	ns	ns	ns	ns	-0.31**	ns	-0.27**	-0.45***	-0.23*	ns	-0.24*	ns	-0.41***	-0.24*	-0.30**	ns	-0.29**	-0.30**	ns	ns	ns	ns	ns	ns	ns	-0.25*	-0.37***	ns	-0.25*
DF_Qui03b_HAl_HP	ns	ns	ns	ns	ns	ns	0.20*	-0.27**	-0.48***	ns	ns	ns	ns	-0.26**	-0.47***	ns	ns	ns	-0.30**	-0.29**	ns	ns	ns	ns	-0.28**	ns	-0.20*	-0.48***	ns	ns	-0.20*	ns	-0.41***	-0.22*	-0.26**	ns	-0.24*	-0.27**	ns	ns	ns	ns	ns	ns	ns	ns	-0.36***	ns	-0.24*
DF_all	ns	ns	ns	-0.24*	ns	ns	0.22*	-0.21*	-0.41***	ns	ns	ns	ns	-0.20*	-0.28**	ns	ns	ns	-0.23*	-0.26**	ns	ns	ns	-0.23*	-0.25*	ns	ns	-0.47***	ns	-0.21*	-0.32**	-0.20*	-0.42***	-0.27**	-0.31**	-0.20*	-0.25*	-0.35***	ns	ns	ns	ns	ns	ns	ns	ns	-0.29**	ns	ns
DF_Dar	ns	ns	ns	-0.24*	ns	ns	0.28**	ns	-0.39***	ns	ns	ns	ns	ns	ns	ns	ns	ns	ns	ns	ns	ns	ns	-0.27**	-0.31**	ns	ns	-0.47***	ns	ns	-0.26**	ns	-0.41***	-0.31**	-0.29**	-0.26**	-0.20*	-0.32**	ns	0.23*	ns	ns	ns	ns	ns	ns	ns	ns	ns
DF_Pop	ns	ns	ns	-0.24*	ns	ns	ns	ns	-0.28**	ns	ns	ns	ns	ns	-0.28**	ns	ns	ns	ns	-0.22*	ns	ns	ns	-0.21*	ns	ns	ns	-0.37***	ns	-0.23*	-0.33***	ns	-0.33***	-0.22*	-0.26**	ns	-0.20*	-0.31**	ns	ns	ns	ns	ns	ns	ns	ns	-0.33***	ns	ns
DF_Qui	ns	ns	ns	ns	ns	ns	ns	-0.26**	-0.50***	-0.23*	ns	ns	ns	-0.27**	-0.29**	ns	0.20*	ns	-0.32**	-0.35***	ns	ns	ns	ns	-0.28**	ns	-0.24*	-0.49***	-0.23*	ns	-0.29**	-0.20*	-0.42***	-0.25*	-0.31**	ns	-0.29**	-0.33***	ns	ns	ns	ns	ns	ns	ns	ns	-0.28**	ns	-0.23*
%DFL_LP	ns	ns	ns	ns	ns	ns	ns	ns	ns	ns	ns	ns	ns	ns	ns	ns	ns	ns	ns	ns	ns	-0.21*	ns	ns	ns	ns	ns	ns	ns	ns	ns	ns	ns	ns	ns	ns	ns	ns	ns	ns	ns	0.25*	ns	ns	ns	ns	ns	ns	ns
DH_Dar97_HP	ns	ns	0.28**	ns	ns	ns	ns	ns	-0.44***	ns	ns	ns	ns	-0.25*	ns	ns	ns	ns	-0.24*	ns	ns	ns	ns	ns	ns	ns	ns	-0.31**	ns	ns	ns	ns	ns	ns	ns	ns	ns	ns	ns	ns	ns	ns	ns	ns	ns	ns	ns	ns	-0.25*
DH_Dar98_HP	ns	0.31**	0.30**	ns	ns	ns	0.34***	ns	-0.46***	ns	ns	ns	ns	ns	ns	ns	0.31**	ns	ns	ns	ns	ns	ns	-0.21*	-0.30**	ns	ns	-0.48***	-0.20*	ns	ns	-0.21*	-0.28**	ns	-0.26**	-0.24*	-0.25*	-0.23*	ns	ns	ns	ns	ns	ns	ns	ns	ns	ns	ns
DH_Dar98_LP	ns	ns	0.34***	ns	ns	ns	0.30**	-0.20*	-0.54***	ns	ns	ns	ns	ns	ns	ns	ns	ns	-0.27**	ns	ns	ns	ns	-0.20*	-0.30**	ns	ns	-0.48***	ns	ns	ns	ns	-0.27**	ns	-0.19*	-0.22*	-0.20*	ns	ns	0.22*	ns	ns	ns	ns	ns	ns	ns	ns	-0.28**
DH_Pop99_HP	ns	ns	0.27**	ns	0.33***	ns	0.33***	ns	-0.45***	ns	ns	ns	ns	ns	ns	ns	ns	ns	-0.20*	ns	ns	0.20*	ns	ns	-0.23*	ns	ns	-0.46***	ns	ns	-0.22*	ns	-0.28**	ns	ns	ns	-0.21*	ns	ns	ns	ns	ns	ns	ns	ns	ns	ns	ns	-0.26**
DH_Pop99_LP	ns	0.30**	0.22*	ns	ns	ns	ns	ns	ns	ns	ns	ns	ns	ns	ns	0.21*	0.30**	ns	ns	ns	ns	ns	ns	ns	ns	ns	ns	ns	ns	ns	ns	ns	ns	ns	ns	ns	ns	ns	ns	ns	ns	ns	ns	ns	ns	ns	ns	ns	ns
DH_Pop05_HP	ns	ns	ns	-0.21*	0.22*	0.20*	0.29**	-0.22*	-0.38***	-0.25*	ns	ns	ns	ns	-0.25*	ns	ns	ns	-0.22*	ns	0.20*	ns	ns	ns	ns	ns	ns	-0.40***	-0.20*	ns	-0.23*	ns	-0.21*	ns	ns	ns	-0.20*	ns	ns	ns	0.21*	ns	ns	ns	ns	ns	ns	0.23*	ns
DH_Pal00_I	ns	ns	ns	ns	ns	ns	ns	-0.21*	ns	ns	ns	ns	ns	ns	-0.29**	ns	ns	ns	ns	ns	0.22*	ns	ns	ns	ns	ns	ns	ns	ns	ns	ns	ns	ns	ns	ns	ns	ns	ns	ns	ns	0.22*	ns	ns	ns	ns	ns	ns	0.25*	ns
DH_Pal00_D	ns	ns	0.20*	ns	ns	ns	0.20*	-0.49***	-0.54***	-0.39***	ns	ns	ns	ns	-0.35***	ns	ns	ns	-0.46***	-0.22*	0.34***	ns	ns	ns	ns	ns	-0.21*	-0.37***	-0.24*	ns	ns	ns	ns	ns	ns	ns	-0.23*	ns	ns	ns	ns	ns	ns	ns	ns	ns	ns	ns	-0.30**
DH_Pal02_I	ns	ns	0.24*	ns	ns	ns	ns	-0.34***	-0.67***	-0.46***	ns	ns	ns	-0.28**	-0.21*	ns	ns	ns	-0.51***	-0.27**	ns	ns	ns	ns	-0.29**	ns	-0.39***	-0.51***	-0.32**	ns	-0.24*	-0.20*	-0.40***	ns	-0.31**	ns	-0.38***	-0.29**	ns	ns	ns	ns	ns	ns	0.20*	ns	ns	ns	-0.31**
DH_Pal02_D	ns	ns	0.23*	ns	ns	ns	ns	-0.34***	-0.60***	-0.51***	ns	-0.22*	ns	ns	ns	ns	ns	ns	-0.49***	-0.27**	0.20*	ns	ns	ns	ns	ns	-0.22*	-0.39***	-0.22*	ns	ns	ns	ns	ns	ns	ns	-0.25*	ns	ns	ns	ns	ns	ns	ns	ns	-0.21*	ns	ns	-0.33***
DH_Qui02a_MAl_LP	ns	ns	0.32**	ns	0.24*	ns	0.34***	-0.27**	-0.29**	-0.30**	ns	-0.23*	ns	ns	ns	ns	0.20*	ns	ns	ns	0.33***	ns	ns	ns	ns	0.21*	ns	ns	ns	0.29**	ns	ns	ns	0.23*	ns	ns	ns	ns	ns	ns	ns	ns	-0.21*	-0.28**	ns	ns	ns	ns	-0.24*
DH_Qui02b_MAl_MP	ns	ns	ns	-0.23*	ns	ns	ns	-0.21*	-0.42***	ns	ns	-0.43***	-0.20*	ns	ns	-0.26**	ns	ns	-0.33***	-0.24*	ns	0.23*	ns	ns	ns	ns	ns	-0.19*	ns	ns	ns	ns	ns	ns	ns	ns	ns	ns	-0.26**	ns	ns	ns	ns	-0.22*	ns	ns	ns	-0.26**	ns
DH_Qui03a_HAl_MP	ns	ns	ns	ns	ns	ns	ns	-0.24*	-0.39***	ns	ns	ns	-0.27**	ns	ns	ns	0.20*	ns	-0.26**	-0.23*	ns	ns	ns	ns	ns	ns	ns	-0.32**	ns	ns	ns	ns	ns	ns	ns	ns	ns	ns	ns	ns	ns	ns	ns	-0.20*	ns	ns	ns	ns	ns
DH_Qui03b_HAl_MP	ns	ns	ns	ns	ns	ns	ns	-0.35***	-0.45***	-0.35***	ns	ns	ns	ns	ns	ns	ns	ns	-0.39***	ns	0.20*	ns	ns	-0.25*	-0.23*	ns	-0.25*	-0.40***	-0.21*	ns	ns	ns	ns	ns	-0.21*	ns	-0.28**	ns	ns	ns	ns	ns	ns	ns	0.20*	ns	-0.21*	ns	-0.22*
DH_Qui03b_HAl_HP	ns	ns	0.29**	ns	ns	ns	ns	-0.34***	-0.62***	-0.36***	ns	ns	ns	-0.33***	-0.22*	ns	ns	ns	-0.44***	-0.26**	ns	ns	ns	-0.21*	-0.29**	ns	-0.32**	-0.53***	-0.21*	ns	ns	ns	-0.31**	ns	-0.24*	ns	-0.31**	ns	ns	ns	ns	ns	ns	ns	ns	ns	ns	ns	-0.32**
DH_all	ns	0.22*	0.29**	ns	0.25*	ns	0.29**	-0.34***	-0.56***	-0.30**	ns	ns	ns	ns	ns	ns	0.24*	ns	-0.36***	ns	0.20*	ns	ns	ns	ns	ns	ns	-0.46***	ns	ns	ns	ns	-0.21*	ns	ns	ns	-0.22*	ns	ns	ns	ns	ns	ns	ns	ns	ns	ns	ns	-0.26**
DH_Dar	ns	0.24*	0.34***	ns	ns	ns	0.30**	-0.20*	-0.52***	ns	ns	ns	ns	-0.21*	ns	ns	0.24*	ns	-0.25*	ns	ns	ns	ns	-0.20*	-0.29**	ns	ns	-0.47***	ns	ns	ns	ns	-0.26**	ns	-0.20*	-0.22*	-0.20*	ns	ns	ns	ns	ns	ns	ns	ns	ns	ns	ns	-0.25*
DH_Pop	ns	0.27**	0.28**	ns	0.27**	ns	0.35***	-0.22*	-0.37***	ns	ns	ns	ns	ns	ns	ns	0.29**	ns	ns	ns	0.20*	ns	ns	ns	ns	ns	ns	-0.39***	ns	ns	ns	ns	ns	ns	ns	ns	ns	ns	ns	ns	ns	ns	ns	ns	ns	ns	ns	ns	ns
DH_Pal	ns	ns	0.21*	ns	0.22*	ns	0.21*	-0.43***	-0.54***	-0.41***	ns	ns	ns	ns	-0.35***	ns	0.20*	ns	-0.44***	-0.23*	0.30**	ns	ns	ns	ns	ns	-0.25*	-0.41***	-0.25*	ns	-0.20*	ns	-0.21*	ns	ns	ns	-0.26**	ns	ns	ns	ns	ns	ns	ns	ns	ns	ns	ns	-0.26**
DH_Qui	ns	ns	0.20*	ns	0.22*	ns	ns	-0.34***	-0.53***	-0.31**	ns	-0.29**	ns	ns	ns	ns	ns	ns	-0.39***	-0.23*	ns	ns	ns	ns	ns	ns	ns	-0.38***	ns	ns	ns	ns	ns	ns	ns	ns	ns	ns	ns	ns	ns	ns	ns	-0.23*	ns	ns	ns	ns	-0.26**
%DHL_D	ns	ns	ns	ns	ns	ns	ns	0.39***	0.47***	0.35***	ns	ns	ns	ns	ns	ns	ns	ns	0.43***	0.21*	-0.23*	ns	ns	ns	ns	ns	ns	0.25*	ns	ns	ns	ns	ns	ns	ns	ns	ns	ns	ns	ns	ns	ns	ns	ns	ns	ns	ns	ns	0.34***
%DHL_LP	ns	ns	ns	ns	ns	ns	0.30**	ns	ns	ns	ns	ns	ns	ns	ns	ns	ns	ns	ns	ns	ns	ns	ns	ns	ns	ns	ns	ns	ns	ns	ns	ns	ns	ns	ns	ns	ns	ns	ns	0.50***	ns	ns	ns	ns	ns	ns	ns	ns	ns
SdN_Pal00_I	ns	ns	ns	ns	ns	ns	ns	-0.26**	-0.31**	-0.26**	ns	ns	ns	ns	ns	ns	ns	ns	-0.29**	ns	ns	ns	ns	ns	ns	ns	ns	ns	ns	ns	ns	ns	ns	ns	ns	ns	ns	ns	ns	ns	ns	ns	ns	ns	ns	ns	ns	ns	-0.35***
SdN_Pal00_D	ns	ns	ns	ns	ns	ns	ns	-0.34***	ns	ns	ns	ns	ns	ns	ns	ns	ns	ns	ns	ns	0.29**	ns	ns	0.26**	ns	ns	ns	ns	ns	ns	ns	ns	ns	ns	ns	ns	ns	ns	ns	ns	ns	ns	ns	ns	ns	ns	ns	ns	-0.29**
SdN_Pal02_I	ns	ns	ns	ns	ns	0.20*	0.23*	-0.33***	-0.42***	-0.24*	ns	ns	ns	ns	ns	ns	ns	ns	-0.30**	ns	0.23*	ns	ns	ns	ns	ns	ns	-0.29**	ns	ns	ns	ns	-0.29**	ns	ns	ns	ns	ns	ns	ns	ns	ns	ns	ns	ns	ns	ns	ns	-0.34***
SdN_Pal02_D	ns	ns	ns	ns	ns	ns	ns	ns	ns	ns	ns	ns	ns	ns	ns	ns	ns	ns	ns	ns	ns	ns	ns	ns	ns	ns	ns	ns	ns	ns	ns	ns	ns	ns	ns	ns	ns	ns	ns	ns	ns	ns	ns	ns	ns	ns	ns	ns	ns
SdN_Qui02b_MAl_MP	ns	ns	ns	ns	ns	ns	ns	ns	ns	-0.21*	ns	-0.27**	ns	ns	ns	ns	ns	ns	ns	ns	ns	ns	ns	ns	ns	ns	ns	ns	ns	ns	ns	ns	ns	ns	ns	ns	ns	ns	ns	ns	ns	ns	ns	ns	ns	ns	ns	ns	ns
SdN_Qui03a_HAl_MP	ns	ns	ns	ns	ns	ns	ns	ns	ns	ns	ns	ns	ns	ns	ns	ns	ns	ns	ns	ns	ns	ns	ns	ns	ns	ns	ns	ns	ns	ns	ns	ns	ns	0.23*	ns	ns	ns	ns	ns	ns	ns	ns	ns	ns	-0.26**	-0.23*	ns	ns	ns
ShN_Qui02a_MAl_LP	ns	ns	-0.20*	ns	ns	ns	ns	ns	ns	ns	ns	-0.20*	ns	ns	ns	ns	ns	ns	ns	ns	ns	0.26**	ns	ns	ns	-0.20*	ns	ns	-0.20*	-0.20*	-0.20*	ns	ns	ns	ns	ns	ns	ns	ns	ns	0.21*	ns	ns	ns	ns	ns	ns	ns	ns
ShN_Pal02_I	-0.28**	ns	ns	ns	ns	ns	ns	-0.24*	-0.47***	-0.30**	ns	ns	ns	-0.26**	ns	-0.25*	ns	ns	-0.39***	ns	ns	ns	ns	-0.21*	-0.29**	ns	-0.25*	-0.35***	-0.22*	ns	ns	ns	-0.26**	ns	-0.24*	-0.24*	-0.27**	ns	ns	ns	ns	ns	ns	ns	ns	ns	ns	ns	-0.31**
ShN_Qui02b_MAl_MP	ns	ns	ns	ns	0.24*	ns	ns	ns	-0.29**	-0.25*	ns	-0.30**	ns	ns	ns	ns	ns	ns	ns	-0.23*	ns	0.36***	ns	ns	-0.26**	ns	-0.34***	-0.32**	-0.36***	ns	ns	-0.26**	-0.22*	ns	-0.26**	ns	-0.34***	-0.20*	0.22*	0.22*	ns	ns	-0.24*	-0.29**	ns	ns	ns	ns	ns
ShN_Qui03a_HAl_MP	ns	ns	ns	ns	ns	ns	ns	ns	-0.50***	-0.33***	ns	-0.24*	ns	ns	ns	-0.21*	ns	ns	-0.33***	-0.20*	ns	ns	ns	-0.20*	-0.21*	ns	ns	-0.37***	ns	ns	ns	ns	ns	ns	ns	ns	ns	ns	ns	ns	ns	ns	ns	ns	ns	ns	ns	ns	ns
ShN_Qui03b_HAl_MP	ns	ns	0.19*	ns	ns	ns	ns	ns	-0.25*	ns	ns	-0.20*	ns	-0.32***	ns	ns	ns	ns	ns	-0.32**	ns	ns	ns	ns	ns	ns	ns	-0.27**	ns	ns	ns	-0.21*	-0.22*	ns	ns	ns	ns	ns	ns	ns	ns	ns	ns	ns	ns	-0.25*	ns	ns	ns
ShN_Qui03b_HAl_HP	ns	ns	ns	ns	ns	-0.26**	ns	ns	-0.46***	ns	ns	-0.37***	ns	-0.31**	ns	-0.29**	ns	-0.21*	-0.26**	-0.36***	ns	ns	ns	ns	-0.21*	ns	ns	-0.39***	ns	ns	ns	-0.22*	-0.25*	ns	-0.21*	-0.21*	-0.21*	ns	ns	ns	ns	ns	ns	ns	ns	ns	ns	ns	ns
NUE_Sd_Pal02_I	ns	ns	ns	ns	ns	ns	ns	0.46***	0.78***	0.48***	ns	ns	ns	0.32**	ns	0.36***	ns	ns	0.68***	0.25*	ns	ns	ns	ns	0.29**	ns	0.28**	0.43***	ns	ns	ns	ns	0.23*	ns	ns	ns	0.28**	ns	ns	ns	ns	ns	ns	ns	ns	ns	ns	ns	0.31**
NUE_Sd_Pal02_D	ns	ns	ns	ns	0.20*	ns	ns	0.36***	0.54***	0.64***	ns	ns	ns	0.20*	0.30**	0.26**	ns	ns	0.55***	0.27**	-0.23*	ns	ns	ns	ns	ns	0.24*	0.31**	0.27**	ns	ns	ns	ns	ns	ns	ns	0.26**	ns	ns	ns	ns	ns	ns	ns	ns	ns	0.20*	ns	0.45***
NUE_Sd_Qui02a_MAl_LP	ns	ns	0.31**	0.34***	0.28**	ns	ns	ns	ns	ns	0.43***	ns	ns	ns	ns	0.23*	ns	0.20*	ns	0.26**	ns	ns	0.23*	0.21*	ns	0.22*	ns	ns	ns	0.26**	ns	ns	ns	ns	ns	0.20*	ns	ns	ns	ns	ns	ns	ns	ns	ns	ns	ns	ns	ns
NUE_Sd_Qui02b_MAl_MP	ns	ns	ns	ns	ns	ns	ns	ns	0.29**	ns	ns	0.59***	0.25*	ns	ns	0.26**	ns	ns	0.20*	0.38***	ns	ns	ns	ns	ns	ns	ns	ns	ns	ns	ns	ns	ns	ns	ns	ns	ns	ns	ns	ns	ns	ns	0.23*	0.31**	ns	ns	ns	ns	ns
NUE_Sd_Qui03a_HAl_MP	ns	ns	ns	ns	ns	ns	ns	ns	ns	ns	ns	ns	0.43***	ns	ns	ns	ns	ns	ns	0.21*	ns	ns	ns	ns	ns	ns	ns	ns	ns	ns	ns	ns	ns	ns	ns	ns	ns	ns	ns	ns	ns	ns	ns	ns	ns	0.21*	ns	ns	ns
NUE_Sd_Qui03b_HAl_MP	0.22*	ns	ns	ns	0.20*	ns	ns	ns	ns	ns	ns	ns	ns	0.58***	ns	0.25*	ns	ns	ns	0.36***	ns	ns	ns	ns	0.22*	ns	ns	ns	ns	ns	ns	ns	0.31**	ns	ns	ns	ns	ns	ns	-0.20*	ns	ns	ns	ns	ns	ns	ns	ns	ns
NUE_Sd_Qui03b_HAl_HP	ns	ns	ns	ns	ns	ns	ns	ns	ns	ns	ns	ns	ns	ns	0.61***	ns	ns	ns	ns	ns	ns	ns	ns	ns	ns	ns	ns	ns	ns	ns	ns	ns	ns	ns	ns	ns	ns	ns	ns	ns	ns	ns	ns	ns	-0.22*	ns	ns	ns	ns
NUE_Sh_Pal02_I	0.27**	ns	ns	ns	ns	ns	ns	0.25*	0.43***	0.30**	ns	ns	ns	0.22*	ns	0.23*	ns	ns	0.37***	ns	ns	ns	ns	ns	0.28**	ns	0.26**	0.31**	0.23*	ns	ns	ns	0.24*	ns	0.23*	0.23*	0.27**	ns	ns	ns	ns	ns	ns	ns	ns	ns	ns	ns	0.28**
NUE_Sh_Pal02_D	ns	-0.25*	ns	ns	ns	ns	ns	ns	0.27**	0.20*	ns	ns	ns	0.20*	ns	ns	-0.26**	ns	ns	ns	ns	ns	ns	ns	ns	ns	ns	0.32**	ns	ns	ns	ns	ns	ns	ns	ns	0.21*	ns	ns	ns	-0.22*	ns	ns	ns	ns	ns	ns	-0.20*	ns
NUE_Sh_Qui02a_MAl_LP	ns	ns	0.23*	ns	ns	ns	ns	ns	ns	ns	ns	0.24*	ns	ns	ns	ns	ns	ns	ns	ns	ns	-0.26**	ns	ns	ns	0.27**	0.24*	ns	0.26**	0.26**	0.27**	ns	ns	ns	0.22*	ns	0.24*	0.21*	ns	ns	ns	ns	ns	ns	ns	ns	ns	ns	ns
NUE_Sh_Qui02b_MAl_MP	ns	ns	ns	ns	-0.22*	ns	ns	ns	0.25*	0.21*	ns	0.28**	ns	ns	ns	ns	ns	ns	ns	ns	ns	-0.29**	ns	ns	0.29**	ns	0.31**	0.28**	0.36***	ns	ns	0.26**	0.20*	ns	0.25*	ns	0.33***	0.20*	-0.20*	-0.22*	ns	ns	ns	0.26**	ns	ns	ns	ns	ns
NUE_Sh_Qui03a_HAl_MP	ns	ns	ns	ns	ns	ns	ns	ns	0.43***	0.28**	ns	ns	ns	ns	ns	ns	ns	ns	0.22*	ns	ns	ns	ns	ns	ns	ns	ns	0.34***	ns	ns	ns	ns	0.20*	ns	ns	ns	ns	ns	ns	ns	ns	ns	ns	ns	ns	ns	ns	ns	ns
NUE_Sh_Qui03b_HAl_MP	ns	ns	ns	ns	ns	ns	ns	ns	0.26**	ns	ns	ns	ns	0.34***	ns	ns	ns	ns	ns	0.32**	ns	ns	ns	ns	ns	ns	ns	0.28**	ns	ns	ns	0.23*	0.23*	ns	ns	ns	ns	ns	ns	ns	ns	ns	ns	ns	ns	0.26**	ns	ns	ns
NUE_Sh_Qui03b_HAl_HP	ns	ns	ns	ns	ns	0.26**	ns	ns	0.47***	ns	ns	0.39***	ns	0.30**	ns	0.29**	ns	0.21*	0.28**	0.35***	ns	ns	ns	ns	0.23*	ns	ns	0.40***	ns	ns	ns	0.24*	0.26**	ns	0.23*	0.22*	0.22*	ns	ns	ns	ns	ns	ns	ns	ns	ns	ns	ns	ns
SdP_Pal00_D	ns	ns	ns	ns	ns	-0.37***	-0.29**	-0.31**	-0.37***	-0.25*	ns	-0.21*	ns	ns	ns	-0.32**	ns	-0.30**	-0.46***	-0.20*	ns	ns	ns	ns	ns	ns	ns	ns	ns	ns	ns	ns	ns	ns	ns	ns	ns	ns	ns	ns	-0.30**	ns	ns	ns	ns	-0.29**	ns	-0.25*	ns
SdP_Pal02_I	ns	ns	ns	ns	ns	ns	ns	-0.22*	-0.47***	-0.20*	ns	ns	ns	-0.29**	ns	ns	ns	ns	-0.34***	-0.30**	ns	ns	ns	ns	-0.27**	ns	ns	-0.38***	ns	ns	ns	-0.21*	-0.21*	ns	-0.20*	ns	-0.24*	ns	ns	ns	ns	ns	ns	ns	ns	ns	-0.25*	ns	-0.32**
SdP_Pal02_D	ns	ns	ns	ns	ns	ns	ns	ns	0.21*	ns	ns	ns	ns	ns	ns	ns	ns	ns	ns	ns	ns	ns	ns	ns	ns	ns	0.23*	0.25*	0.20*	ns	ns	ns	ns	ns	ns	ns	0.20*	ns	ns	-0.24*	-0.23*	ns	ns	ns	ns	ns	ns	-0.24*	ns
SdP_Qui02b_MAl_MP	0.20*	ns	ns	ns	ns	ns	ns	ns	0.23*	ns	ns	0.20*	ns	0.20*	ns	ns	ns	ns	ns	ns	0.32**	ns	ns	ns	ns	ns	ns	ns	ns	ns	ns	ns	ns	ns	ns	ns	ns	ns	ns	ns	ns	ns	ns	ns	ns	ns	ns	ns	ns
SdP_Qui03a_HAl_MP	ns	-0.20*	-0.24*	ns	-0.26**	ns	ns	ns	ns	ns	-0.21*	0.26**	ns	ns	ns	ns	-0.21*	ns	ns	ns	ns	ns	ns	ns	ns	ns	ns	ns	ns	ns	ns	ns	ns	ns	ns	ns	ns	ns	ns	ns	ns	ns	ns	ns	ns	-0.26**	ns	ns	ns
SdP_Qui03b_HAl_MP	ns	ns	ns	ns	ns	ns	ns	0.22*	ns	ns	ns	ns	ns	ns	ns	ns	ns	ns	ns	ns	ns	ns	ns	ns	ns	ns	0.27**	ns	ns	ns	ns	ns	ns	ns	ns	ns	ns	ns	ns	ns	ns	ns	ns	ns	ns	ns	ns	ns	ns
SdP_Qui03b_HAl_HP	ns	ns	ns	ns	ns	ns	ns	ns	ns	ns	-0.23*	ns	-0.24*	ns	-0.28**	ns	ns	ns	ns	ns	ns	ns	ns	ns	ns	ns	0.20*	ns	ns	ns	ns	ns	ns	ns	ns	ns	ns	ns	ns	-0.22*	ns	ns	ns	ns	-0.26*	ns	-0.25*	ns	ns
ShP_Pal02_I	ns	ns	ns	ns	-0.21*	ns	ns	ns	-0.21*	ns	ns	ns	ns	ns	ns	ns	ns	ns	ns	ns	-0.21*	ns	ns	-0.21*	ns	ns	ns	ns	ns	ns	ns	ns	ns	ns	ns	ns	ns	ns	ns	ns	ns	ns	ns	0.20*	ns	ns	ns	ns	ns
ShP_Qui02a_MAl_LP	ns	-0.29**	ns	ns	ns	ns	-0.26**	ns	ns	ns	-0.26**	ns	ns	ns	ns	-0.21*	-0.27**	ns	ns	ns	ns	ns	ns	ns	ns	-0.22*	ns	ns	ns	ns	ns	ns	ns	ns	ns	ns	ns	ns	ns	ns	ns	ns	ns	ns	ns	ns	ns	ns	ns
ShP_Qui02b_MAl_MP	ns	ns	ns	ns	ns	ns	ns	ns	ns	ns	ns	ns	ns	ns	ns	ns	ns	ns	ns	ns	ns	ns	ns	ns	ns	ns	ns	ns	ns	ns	ns	-0.21*	ns	ns	ns	ns	ns	ns	ns	ns	ns	ns	ns	ns	ns	ns	ns	ns	ns
ShP_Qui03a_HAl_MP	ns	ns	ns	ns	ns	ns	ns	ns	ns	ns	ns	0.20*	ns	ns	ns	ns	ns	ns	ns	ns	ns	ns	-0.26**	-0.28**	-0.31**	ns	ns	-0.27**	-0.23*	-0.22*	ns	ns	-0.32**	ns	-0.29**	-0.33***	-0.23*	-0.25*	ns	ns	ns	ns	ns	0.33***	ns	ns	ns	ns	ns
ShP_Qui03b_HAl_MP	ns	ns	ns	ns	ns	ns	ns	ns	ns	0.22*	ns	ns	ns	ns	ns	ns	ns	ns	0.22*	ns	ns	ns	ns	ns	ns	ns	ns	ns	ns	ns	ns	-0.26*	ns	ns	ns	ns	ns	ns	ns	ns	ns	ns	ns	ns	ns	ns	ns	ns	ns
ShP_Qui03b_HAl_HP	ns	ns	ns	ns	ns	ns	ns	ns	ns	ns	ns	ns	-0.21*	ns	ns	-0.20*	ns	ns	ns	-0.24*	ns	ns	ns	ns	ns	ns	ns	ns	ns	ns	ns	ns	ns	ns	ns	ns	ns	ns	ns	ns	ns	ns	ns	ns	ns	ns	ns	ns	ns
PUE_Sd_Pal02_I	ns	ns	ns	ns	ns	ns	ns	0.38***	0.72***	0.44***	ns	ns	ns	0.22*	ns	0.32**	ns	ns	0.63***	ns	ns	ns	ns	ns	0.26**	ns	0.25*	0.36***	ns	ns	ns	ns	ns	ns	ns	ns	0.24*	ns	ns	ns	ns	ns	ns	ns	ns	0.20*	ns	ns	0.30**
PUE_Sd_Pal02_D	ns	ns	ns	0.21*	0.27**	ns	ns	0.29**	0.45***	0.60***	ns	ns	ns	ns	0.27**	0.36***	ns	ns	0.50***	0.24*	ns	ns	ns	ns	ns	ns	ns	0.22*	0.23*	ns	ns	ns	ns	ns	ns	ns	0.22*	ns	ns	ns	ns	ns	ns	ns	ns	ns	ns	ns	0.36***
PUE_Sd_Qui02a_MAl_LP	ns	ns	0.21*	0.31**	0.26**	ns	ns	ns	ns	ns	0.48***	ns	ns	ns	0.22*	0.31**	0.21*	0.26**	ns	0.20*	ns	ns	ns	ns	ns	ns	ns	ns	ns	ns	ns	ns	ns	ns	ns	ns	ns	ns	ns	ns	0.24*	ns	ns	ns	ns	ns	ns	0.30**	ns
PUE_Sd_Qui02b_MAl_MP	ns	ns	ns	ns	ns	ns	ns	ns	0.21*	ns	ns	0.56***	0.28**	ns	ns	0.28**	ns	ns	ns	0.38***	ns	ns	ns	ns	ns	ns	ns	ns	ns	ns	ns	ns	ns	ns	ns	ns	ns	ns	ns	ns	ns	ns	0.22*	0.29**	ns	0.23*	ns	ns	ns
PUE_Sd_Qui03a_HAl_MP	ns	ns	ns	ns	ns	ns	ns	ns	ns	ns	ns	ns	0.37***	ns	ns	ns	ns	ns	ns	ns	ns	ns	ns	ns	ns	ns	ns	ns	ns	ns	ns	ns	ns	ns	ns	ns	ns	ns	ns	ns	ns	ns	ns	ns	ns	0.22*	ns	ns	ns
PUE_Sd_Qui03b_HAl_MP	ns	ns	ns	ns	0.21*	ns	ns	ns	ns	ns	ns	ns	ns	0.46***	ns	ns	ns	ns	ns	0.25*	ns	ns	ns	ns	ns	ns	ns	ns	ns	ns	ns	ns	0.25*	ns	ns	ns	ns	ns	ns	ns	ns	ns	ns	ns	ns	ns	ns	ns	ns
PUE_Sd_Qui03b_HAl_HP	ns	ns	ns	ns	ns	ns	ns	ns	ns	ns	ns	ns	ns	ns	0.59***	ns	ns	ns	ns	ns	ns	ns	ns	ns	ns	ns	ns	ns	ns	ns	ns	ns	ns	ns	ns	ns	ns	ns	ns	ns	ns	ns	ns	ns	ns	ns	ns	ns	ns
PUE_Sh_Pal02_I	ns	ns	ns	ns	ns	ns	ns	ns	0.24*	ns	ns	ns	ns	ns	ns	ns	ns	ns	0.20*	ns	ns	ns	ns	0.20*	ns	ns	ns	ns	ns	ns	ns	ns	ns	ns	ns	ns	ns	ns	ns	ns	ns	ns	ns	ns	ns	ns	ns	ns	ns
PUE_Sh_Pal02_D	0.25*	ns	ns	ns	ns	ns	ns	ns	ns	ns	ns	ns	ns	ns	ns	ns	ns	ns	ns	ns	ns	ns	ns	ns	ns	ns	ns	ns	ns	ns	ns	ns	ns	ns	ns	ns	ns	ns	ns	ns	ns	ns	ns	ns	ns	ns	ns	ns	ns
PUE_Sh_Qui02a_MAl_LP	ns	0.27**	ns	ns	ns	ns	0.24*	ns	ns	ns	0.27**	ns	ns	ns	ns	ns	0.26**	ns	ns	ns	ns	ns	ns	ns	ns	0.23*	ns	ns	ns	ns	ns	ns	ns	ns	ns	ns	ns	ns	ns	ns	ns	ns	ns	ns	ns	ns	ns	ns	ns
PUE_Sh_Qui02b_MAl_MP	ns	ns	ns	ns	ns	ns	ns	ns	ns	0.20*	ns	ns	ns	ns	ns	ns	ns	ns	ns	ns	ns	ns	ns	ns	ns	ns	ns	ns	ns	ns	ns	0.26**	ns	ns	ns	ns	ns	ns	ns	ns	ns	ns	ns	ns	ns	ns	ns	ns	ns
PUE_Sh_Qui03a_HAl_MP	ns	ns	ns	ns	ns	ns	ns	ns	ns	ns	ns	ns	ns	ns	ns	ns	ns	ns	ns	ns	ns	ns	0.29**	0.29**	0.37***	0.25*	ns	0.29**	0.25*	0.24*	ns	ns	0.31**	ns	0.32**	0.37***	0.27**	0.27**	ns	ns	ns	ns	ns	-0.33***	ns	ns	ns	ns	ns
PUE_Sh_Qui03b_HAl_MP	ns	ns	ns	ns	ns	ns	ns	-0.20*	ns	-0.22*	ns	ns	ns	ns	ns	ns	ns	ns	-0.22*	ns	ns	ns	ns	ns	ns	ns	ns	ns	ns	ns	ns	0.22*	ns	ns	ns	ns	ns	ns	ns	ns	ns	ns	ns	ns	ns	ns	ns	ns	ns
PUE_Sh_Qui03b_HAl_HP	ns	ns	ns	ns	ns	ns	ns	ns	ns	ns	ns	ns	0.20*	ns	ns	ns	ns	ns	ns	0.21*	ns	ns	ns	ns	ns	ns	ns	ns	ns	ns	ns	ns	ns	ns	ns	ns	ns	ns	ns	ns	ns	ns	ns	ns	ns	ns	ns	ns	ns
[truncated: 175 more columns]
